# Supplementary material for: The LC-QTOF-MS/MS analysis data of detected metabolites from the crude extract of Datura stramonium leaves
Source: Data Brief. 2019 Jun 1;25:104094. doi: 10.1016/j.dib.2019.104094 (PMC6582187; doi:10.1016/j.dib.2019.104094)
Supplement: Supplementary file 1 [file mmc1.xlsx]

## Sheet: Sheet1
Cmpnd	Common Name	Formulae	IUPAC Name	Experimental m/z	Calculated Mass	Calculated m/z	Err (ppm)	RT (min)	Database ID
1	Hydroxyethylclavam	C7H11N1O3	(3S,5S)-3-(2-hydroxyethyl)-4-oxa-1-azabicyclo[3.2.0]heptan-7-one	158.081	157.074	158.082	-6.57887	0.89	C17361 KEGG
2	2-Hydroxymethylclavam	C6H9N1O3	(3R,5S)-3-(hydroxymethyl)-4-oxa-1-azabicyclo[3.2.0]heptan-7-one	144.067	143.058	144.066	9.44011	0.9	C17357 KEGG
3	Reductiomycin	C14H15N1O6	[4-[(E)-3-[(2-hydroxy-5-oxocyclopenten-1-yl)amino]-3-oxoprop-1-enyl]-2,3-dihydrofuran-2-yl] acetate	294.099	293.09	294.098	2.24415	1.14	6439115 PUBCHEM
4	3-(Methylthio)propionic acid	C4H8O2S1	3-methylsulfanylpropanoic acid	121.032	120.025	121.032	-1.98294	1.16	C08276 KEGG
5	Avenanthramide A	C16H13N1O5	5-hydroxy-2-[[(E)-3-(4-hydroxyphenyl)prop-2-enoyl]amino]benzoic acid	300.085	299.079	300.087	-8.79744	1.16	C08472 KEGG
6	Purpurogallin	C11H8O5	2,3,4,6-tetrahydroxybenzo[7]annulen-5-one	221.045	220.037	221.045	-0.633355	1.17	C16214 KEGG
7	3,6,7,8-Tetrahydroxy-2-naphthoate	C11H8O6	3,6,7,8-tetrahydroxynaphthalene-2-carboxylic acid	237.037	236.032	237.04	-11.5592	1.19	C21321 KEGG
8	2-Hydroxymethylclavam	C6H9N1O3	(3R,5S)-3-(hydroxymethyl)-4-oxa-1-azabicyclo[3.2.0]heptan-7-one	144.067	143.058	144.066	4.58123	1.41	C17357 KEGG
9	3,6,7,8-Tetrahydroxy-2-naphthoate	C11H8O6	3,6,7,8-tetrahydroxynaphthalene-2-carboxylic acid	237.037	236.032	237.04	-11.9811	1.85	C21321 KEGG
10	2-Aminomuconate	C6H7N1O4	(2E,4Z)-2-aminohexa-2,4-dienedioic acid	158.044	157.037	158.045	-7.84584	2.11	C02220 KEGG
11	Molinate	C9H17N1O1S1	S-ethyl azepane-1-carbothioate	188.111	187.103	188.111	-1.27584	3.78	C11086 KEGG
12	Biotin sulfoxide	C10H16N2O4S1	5-[(3aS,4S,6aR)-2,5-dioxo-1,3,3a,4,6,6a-hexahydrothieno[3,4-d]imidazol-4-yl]pentanoic acid	261.09	260.083	261.091	-3.60028	3.78	C20386 KEGG
13	Perlolyrine	C16H12N2O2	[5-(9H-pyrido[3,4-b]indol-1-yl)furan-2-yl]methanol	265.098	264.09	265.098	1.35799	4.22	C09231 KEGG
14	Autoinducer-2	C5H10B1O7	(1R,5S,8S)-3,3-dihydroxy-5-methyl-2,4,6-trioxa-3-boranuidabicyclo[3.3.0]octane-1,8-diol	194.059	193.053	194.06	-5.87446	4.51	C16421 KEGG
15	6-Demethylmitomycin B	C14H15N3O6	[(4S,6S,7R,8R)-7,13-dihydroxy-12-methyl-10,11-dioxo-2,5-diazatetracyclo[7.4.0.02,7.04,6]trideca-1(9),12-dien-8-yl]methyl carbamate	322.101	321.096	322.104	-10.3693	4.51	C21164 KEGG
16	1'-Hydroxy-2'-oxopropyltetrahydropterin	C9H13N5O3	2-amino-6-[(1R)-1-hydroxy-2-oxopropyl]-5,6,7,8-tetrahydro-3H-pteridin-4-one	240.109	239.102	240.11	-3.08192	4.88	C21640 KEGG
17	3-(6'-Methylthio)hexylmalate	C11H20O5S1	2-hydroxy-3-(6-methylsulfanylhexyl)butanedioic acid	265.108	264.103	265.111	-11.8441	4.99	C17227 KEGG
18	Laurinterol	C15H19Br1O1	4-bromo-2-[(1S,2R,5R)-1,2-dimethyl-2-bicyclo[3.1.0]hexanyl]-5-methylphenol	295.068	294.062	295.07	-6.23581	5	C17136 KEGG
19	Makaluvamine A	C11H11N3O1	10-amino-2-methyl-2,7-diazatricyclo[6.3.1.04,12]dodeca-1(12),3,7,9-tetraen-11-one	202.1	201.09	202.098	7.71902	5.11	4002 PUBCHEM
20	Xestodecalactone A	C14H16O5	(4R)-9,11-dihydroxy-4-methyl-4,5,6,7-tetrahydro-1H-3-benzoxecine-2,8-dione	265.105	264.1	265.108	-10.7126	5.12	637028 PUBCHEM
21	6-Demethylmitomycin B	C14H15N3O6	[(4S,6S,7R,8R)-7,13-dihydroxy-12-methyl-10,11-dioxo-2,5-diazatetracyclo[7.4.0.02,7.04,6]trideca-1(9),12-dien-8-yl]methyl carbamate	322.102	321.096	322.104	-6.0229	5.27	C21164 KEGG
22	Allidochlor	C8H12Cl1N1O1	2-chloro-N,N-bis(prop-2-enyl)acetamide	174.069	173.061	174.069	0.919178	5.37	C19043 KEGG
23	Paeonianin E	C42H30O26	Methyl 2-[(14R,15S,19S)-14-[(7R,8R)-1,2,3,8,13,14,15-heptahydroxy-5,11-dioxo-5,8,9,11-tetrahydro-7H-dibenzo[g,i][1,5]dioxacycloundecin-7-yl]-2,3,4,7,8,9-hexahydroxy-12,17-dioxo-13,16-dioxatetracyclo[1 ;3.3.1.05,18.06,11]nonadeca-1(18),2,4,6,8,10-hexaen-19-yl]-3,4,5-trihydroxybenzoate	951.108	950.102	951.11	-2.88084	5.4	10184163 Chemspider
24	1-Hydroxyphenazine	C12H8N2O1	phenazin-1-ol	197.072	196.064	197.072	0.304458	5.56	C21477 KEGG
25	S-Methyl-L-cysteine	C4H9N1O2S1	(2R)-2-amino-3-methylsulfanylpropanoic acid	136.042	135.035	136.043	-7.64462	5.67	C22040 KEGG
26	(1R)-Hydroxy-(2R)-glutathionyl-1,2-dihydronaphthalene	C20H25N3O7S1	(2S)-2-amino-5-[[(2R)-1-(carboxymethylamino)-3-[[(1R,2R)-1-hydroxy-1,2-dihydronaphthalen-2-yl]sulfanyl]-1-oxopropan-2-yl]amino]-5-oxopentanoic acid	452.146	451.141	452.149	-7.16578	5.83	C14791 KEGG
27	Entacapone	C14H15N3O5	(E)-2-cyano-3-(3,4-dihydroxy-5-nitrophenyl)-N,N-diethylprop-2-enamide	306.108	305.101	306.109	-2.74412	6.04	C07943 KEGG
28	Sarmentosin	C11H17N1O7	(E)-2-(hydroxymethyl)-4-[(2R,3R,4S,5S,6R)-3,4,5-trihydroxy-6-(hydroxymethyl)oxan-2-yl]oxybut-2-enenitrile	276.105	275.101	276.108	-12.0967	6.08	C08340 KEGG
29	2-phenyl-1,8-naphthyridine	C14H10N2	2-phenyl-1,8-naphthyridine	207.093	206.084	207.092	5.11849	6.17	12333592 PUBCHEM
30	9-O-Demethylhomolycorine	C17H19N1O4	(5aR,11bS,11cS)-9-hydroxy-10-methoxy-1-methyl-2,3,5,5a,11b,11c-hexahydroisochromeno[3,4-g]indol-7-one	302.139	301.131	302.139	0.198584	7.46	C12190 KEGG
31	Reduced-(S)-usnate	C18H18O7	(6R)-2-Acetyl-6-(3-acetyl-2,4,6-trihydroxy-5-methylphenyl)-3-hydroxy-6-methyl-2,4-cyclohexadien-1-one	347.111	346.105	347.113	-5.58895	7.6	C15591 KEGG
32	D-Cymarose	C7H14O4	(2R,4S,5R,6R)-4-methoxy-6-methyloxane-2,5-diol	163.096	162.089	163.097	-8.82909	7.92	C08234 KEGG
33	3-Aminopropanesulfonate	C3H9N1O3S1	3-aminopropane-1-sulfonic acid	140.038	139.03	140.038	-0.999727	7.99	C03349 KEGG
34	Eupatoroxin	C20H24O8	[(1R,2S,6R,7R,9R,10R,11S,12R,14R)-1,11-dihydroxy-14-methyl-5-methylidene-4-oxospiro[3,13-dioxatetracyclo[8.4.0.02,6.012,14]tetradecane-9,2'-oxirane]-7-yl] (Z)-2-methylbut-2-enoate	393.154	392.147	393.155	-1.3735	8.17	C09443 KEGG
35	(1R,2R)-3-[(1,2-Dihydro-2-hydroxy-1-naphthalenyl)thio]-2-oxopropanoic acid	C13H12O4S1	3-[[(1R,2R)-2-hydroxy-1,2-dihydronaphthalen-1-yl]sulfanyl]-2-oxopropanoic acid	265.054	264.046	265.054	0.226369	8.49	C14799 KEGG
36	Proacacipetalin	C11H17N1O6	(2S)-3-methyl-2-[(2R,3R,4S,5S,6R)-3,4,5-trihydroxy-6-(hydroxymethyl)oxan-2-yl]oxybut-3-enenitrile	260.112	259.106	260.114	-5.1516	8.55	C08338 KEGG
37	Isocorypalmine	C20H23N1O4	(13aS)-3,9,10-trimethoxy-6,8,13,13a-tetrahydro-5H-isoquinolino[2,1-b]isoquinolin-2-ol	342.169	341.163	342.171	-5.37743	9.25	C04118 KEGG
38	2-(Formamido)-N1-(5-phospho-D-ribosyl)acetamidine	C8H16N3O8P1	[(2R,3S,4R,5R)-5-[(Z)-(1-amino-2-formamidoethylidene)amino]-3,4-dihydroxyoxolan-2-yl]methyl dihydrogen phosphate	314.076	313.067	314.075	2.7382	10.16	C04640 KEGG
39	Linamarin	C10H17N1O6	2-methyl-2-[(2S,3R,4S,5S,6R)-3,4,5-trihydroxy-6-(hydroxymethyl)oxan-2-yl]oxypropanenitrile	248.113	247.106	248.114	-0.161217	10.26	C01594 KEGG
40	Nocardicin C	C23H26N4O8	(2R)-2-amino-4-[4-[(1R)-1-amino-2-[[(3S)-1-[(R)-carboxy-(4-hydroxyphenyl)methyl]-2-oxoazetidin-3-yl]amino]-2-oxoethyl]phenoxy]butanoic acid	487.183	486.175	487.183	-0.0821047	10.62	C17351 KEGG
41	Rhizobitoxine	C7H14N2O4	(E,2S)-2-amino-4-[(2R)-2-amino-3-hydroxypropoxy]but-3-enoic acid	191.102	190.095	191.103	-8.05847	10.72	C21887 KEGG
42	Prothiocarb	C8H18N2O1S1	S-ethyl N-[3-(dimethylamino)propyl]carbamothioate	191.122	190.114	191.122	-0.732517	11.26	C18943 KEGG
43	L-Selenocystathionine	C7H14N2O4Se1	(2S)-2-amino-4-[(2R)-2-amino-2-carboxyethyl]selanylbutanoic acid	271.018	270.012	271.02	-6.78917	12.11	C05699 KEGG
44	Paucin	C23H32O10	[(2R,3S,4S,5R,6R)-6-[[(3aR,5R,5aS,6S,8aS,9aR)-5,8a-dimethyl-1-methylidene-2,8-dioxo-3a,4,5,5a,6,7,9,9a-octahydroazuleno[6,5-b]furan-6-yl]oxy]-3,4,5-trihydroxyoxan-2-yl]methyl acetate	469.206	468.2	469.207	-3.06901	12.4	C09525 KEGG
45	Benfuresate	C12H16O4S1	(3,3-dimethyl-2H-1-benzofuran-5-yl) ethanesulfonate	257.085	256.077	257.085	-0.933544	12.45	C18452 KEGG
46	Cinchoninone	C19H20N2O1	[(2R,5R)-5-ethenyl-1-azabicyclo[2.2.2]octan-2-yl]-quinolin-4-ylmethanone	293.164	292.158	293.166	-6.27632	12.59	C16726 KEGG
47	Imazaquin	C17H17N3O3	2-(4-methyl-5-oxo-4-propan-2-yl-1H-imidazol-2-yl)quinoline-3-carboxylic acid	312.133	311.127	312.135	-5.57451	12.6	C05076 KEGG
48	Isosafrole	C10H10O2	5-[(E)-prop-1-enyl]-1,3-benzodioxole	163.075	162.068	163.076	-6.9906	12.61	C10472 KEGG
49	4-Hydroxycinnamyl aldehyde	C9H8O2	(E)-3-(4-hydroxyphenyl)prop-2-enal	149.06	148.052	149.06	-5.6353	13.27	C05608 KEGG
50	3-Methoxytyramine-betaxanthin	C18H20N2O6	(2S,4E)-4-[2-[2-(4-hydroxy-3-methoxyphenyl)ethylimino]ethylidene]-2,3-dihydro-1H-pyridine-2,6-dicarboxylic acid	361.138	360.132	361.14	-6.20258	13.55	C17754 KEGG
51	13-O-methylvernojalcanolide 8-O-acetate	C22H30O11	[(4S,6R,6aS,9R,10S,10aS)-6,10-diacetyloxy-6a,9-dihydroxy-3-(methoxymethyl)-6,9-dimethyl-2-oxo-5,7,8,10-tetrahydro-4H-benzo[h][1]benzofuran-4-yl] acetate	471.19	470.179	471.187	7.34316	14.58	44445368 PUBCHEM
52	13-O-methylvernojalcanolide 8-O-acetate	C22H30O11	[(4S,6R,6aS,9R,10S,10aS)-6,10-diacetyloxy-6a,9-dihydroxy-3-(methoxymethyl)-6,9-dimethyl-2-oxo-5,7,8,10-tetrahydro-4H-benzo[h][1]benzofuran-4-yl] acetate	471.19	470.179	471.187	7.76762	14.79	44445368 PUBCHEM
53	Prim-O-glucosyl cimifugin	C22H28O11	(2S)-2-(2-hydroxypropan-2-yl)-4-methoxy-7-[[(2R,3R,4S,5S,6R)-3,4,5-trihydroxy-6-(hydroxymethyl)oxan-2-yl]oxymethyl]-2,3-dihydrofuro[3,2-g]chromen-5-one	469.175	468.163	469.171	8.22728	14.83	14034912 PUBCHEM
54	13-O-methylvernojalcanolide 8-O-acetate	C22H30O11	[(4S,6R,6aS,9R,10S,10aS)-6,10-diacetyloxy-6a,9-dihydroxy-3-(methoxymethyl)-6,9-dimethyl-2-oxo-5,7,8,10-tetrahydro-4H-benzo[h][1]benzofuran-4-yl] acetate	471.19	470.179	471.187	7.97985	14.91	44445368 PUBCHEM
55	Eleganin	C22H26O9	[(1R,2R,4R,6R,7S,9S,10Z,12R)-10-(hydroxymethyl)-4-methyl-15-methylidene-14-oxo-5,8,13-trioxatetracyclo[10.3.0.04,6.07,9]pentadec-10-en-2-yl] (Z)-4-acetyloxy-2-methylbut-2-enoate	435.166	434.158	435.166	0.827271	15.04	C09401 KEGG
56	Leucomycin A9	C37H61N1O14	[(2S,3S,4R,6S)-6-[(2R,3S,4R,5R,6S)-6-[[(4R,5S,6S,7R,9R,10R,11E,13E,16R)-4,10-dihydroxy-5-methoxy-9,16-dimethyl-2-oxo-7-(2-oxoethyl)-1-oxacyclohexadeca-11,13-dien-6-yl]oxy]-4-(dimethylamino)-5-hydroxy-2-methyloxan-3-yl]oxy-4-hydroxy-2,4-dimethyloxan-3-yl] acetate	744.416	743.409	744.417	-1.80007	15.07	C14062 KEGG
57	Nocamycin I	C26H33N1O9	methyl 10-[(3E,5E)-7-(2,4-dioxopyrrolidin-3-ylidene)-7-hydroxy-4-methylhepta-3,5-dien-2-yl]-3,5,9-trimethyl-7-oxo-4,11,12-trioxatricyclo[6.3.1.01,5]dodecane-2-carboxylate	504.221	503.216	504.223	-4.04583	15.16	C22047 KEGG
58	Nocardicin C	C23H26N4O8	(2R)-2-amino-4-[4-[(1R)-1-amino-2-[[(3S)-1-[(R)-carboxy-(4-hydroxyphenyl)methyl]-2-oxoazetidin-3-yl]amino]-2-oxoethyl]phenoxy]butanoic acid	487.182	486.175	487.183	-1.51894	15.36	C17351 KEGG
59	5-Oxo-delta-bilirubin	C33H34N4O7	3-[(2Z)-2-[[3-(2-carboxyethyl)-5-[3-ethenyl-5-[(Z)-(3-ethenyl-4-methyl-5-oxopyrrol-2-ylidene)methyl]-4-methyl-1H-pyrrole-2-carbonyl]-4-methyl-1H-pyrrol-2-yl]methylidene]-4-methyl-5-oxopyrrol-3-yl]propanoic acid	599.247	598.243	599.251	-5.23988	15.39	C20666 KEGG
60	Hydroxy-gamma-sanshool	C18H27N1O2	(2E,4E,8Z,10E,12E)-N-(2-hydroxy-2-methylpropyl)tetradeca-2,4,8,10,12-pentaenamide	290.211	289.204	290.212	-5.65104	15.5	C17827 KEGG
61	Zizybeoside II	C25H38O16	(2S,3R,4S,5S,6R)-2-[(2R,3R,4S,5R,6R)-3-hydroxy-2-(hydroxymethyl)-6-phenylmethoxy-5-[(2S,3S,4R,5R,6S)-3,4,5-trihydroxy-6-(hydroxymethyl)oxan-2-yl]oxyoxan-4-yl]oxy-6-(hydroxymethyl)oxane-3,4,5-triol	595.222	594.216	595.224	-3.76329	15.65	C17565 KEGG
62	Tylosin B	C39H65N1O14	2-[(4R,5S,6S,7R,9R,11E,13E,15R,16R)-6-[(2R,3R,4S,5S,6R)-4-(dimethylamino)-3,5-dihydroxy-6-methyloxan-2-yl]oxy-16-ethyl-4-hydroxy-15-[[(2R,3R,4R,5R,6R)-5-hydroxy-3,4-dimethoxy-6-methyloxan-2-yl]oxymethyl]-5,9,13-trimethyl-2,10-dioxo-1-oxacyclohexadeca-11,13-dien-7-yl]acetaldehyde	772.45	771.441	772.448	1.89009	16.14	C01687 KEGG
63	Puromycin	C22H29N7O5	(2S)-2-amino-N-[(2S,3S,4R,5R)-5-[6-(dimethylamino)purin-9-yl]-4-hydroxy-2-(hydroxymethyl)oxolan-3-yl]-3-(4-methoxyphenyl)propanamide	472.231	471.223	472.231	1.18586	16.28	C01610 KEGG
64	2'-Deamino-2'-hydroxyparomamine	C12H24N2O8	(2S,3R,4S,5S,6R)-2-[(1R,2R,3S,4R,6S)-4,6-diamino-2,3-dihydroxycyclohexyl]oxy-6-(hydroxymethyl)oxane-3,4,5-triol	325.161	324.153	325.161	-0.430556	16.33	C20353 KEGG
65	Kurarinone	C26H30O6	(2S)-2-(2,4-dihydroxyphenyl)-7-hydroxy-5-methoxy-8-[(2R)-5-methyl-2-prop-1-en-2-ylhex-4-enyl]-2,3-dihydrochromen-4-one	439.21	438.204	439.212	-3.96164	16.59	C17446 KEGG
66	Mycinamicin II	C37H61N1O13	(1S,2S,3R,6E,8S,9S,10S,12R,14E,16R)-9-[(2S,3R,4S,6R)-4-(dimethylamino)-3-hydroxy-6-methyloxan-2-yl]oxy-3-ethyl-2-hydroxy-2-[[(2R,3R,4R,5R,6R)-5-hydroxy-3,4-dimethoxy-6-methyloxan-2-yl]oxymethyl]-8,10,12-trimethyl-4,17-dioxabicyclo[14.1.0]heptadeca-6,14-diene-5,13-dione	728.427	727.414	728.422	6.53467	16.74	C15680 KEGG
67	Obacunone	C26H30O7	(1R,2R,4S,7S,8S,11R,12R,18R)-7-(furan-3-yl)-1,8,12,17,17-pentamethyl-3,6,16-trioxapentacyclo[9.9.0.02,4.02,8.012,18]icos-13-ene-5,15,20-trione	455.206	454.199	455.207	-2.50435	16.82	C08775 KEGG
68	Streptonigrin	C25H22N4O8	5-amino-6-(7-amino-6-methoxy-5,8-dioxoquinolin-2-yl)-4-(2-hydroxy-3,4-dimethoxyphenyl)-3-methylpyridine-2-carboxylic acid	507.15	506.144	507.152	-3.03657	16.99	C02081 KEGG
69	11-Hydroxyiridodial glucoside pentaacetate	C26H36O13	[(2R,3R,4S,5R,6S)-6-[[(1S,4aS,7S,7aR)-4-(acetyloxymethyl)-7-methyl-1,4a,5,6,7,7a-hexahydrocyclopenta[c]pyran-1-yl]oxy]-3,4,5-triacetyloxyoxan-2-yl]methyl acetate	557.224	556.216	557.224	0.466599	17.35	C11666 KEGG
70	Tiliroside	C31H28O13	[(2~{R},3~{S},4~{S},5~{R},6~{S})-6-[5,7-dihydroxy-2-(3-hydroxyphenyl)-4-oxochromen-3-yl]oxy-3,4,5-trihydroxyoxan-2-yl]methyl (~{E})-4-(4-hydroxyphenyl)but-3-enoate	609.167	608.153	609.161	9.12731	26.55	44584222 PUBCHEM
71	3'-Deoxyneamine	C12H26N4O5	(1S,2R,3R,4S,6R)-4,6-diamino-3-[(2R,3R,5S,6R)-3-amino-6-(aminomethyl)-5-hydroxyoxan-2-yl]oxycyclohexane-1,2-diol	307.197	306.19	307.198	-4.68753	27.13	C21259 KEGG
72	Neurymenolide B	C26H36O3	(3Z,6Z)-2-[(1E,4Z)-1,4-Heptadien-1-yl]-19-hydroxy-17-oxabicyclo[14.2.2]icosa-1(19),3,6,16(20)-tetraen-18-one	397.274	396.266	397.274	-1.86269	28.12	27023930 PUBCHEM
73	Jussiaeiine D	C16H24N2O3	(3S,7R,9S,9aR)-9-(hydroxymethyl)-7-(6-methoxypyridin-2-yl)-2,3,4,6,7,8,9,9a-octahydro-1H-quinolizin-3-ol	293.186	292.179	293.187	-0.818591	28.54	638704 PUBCHEM
74	Globomycin	C32H57N5O9	12-butan-2-yl-19-hexyl-6-(1-hydroxyethyl)-9-(hydroxymethyl)-16,18-dimethyl-15-(2-methylpropyl)-1-oxa-4,7,10,13,16-pentazacyclononadecane-2,5,8,11,14,17-hexone	656.421	655.416	656.424	-3.86945	28.81	C01700 KEGG
75	5-O-beta-D-Mycaminosyltylactone	C31H53N1O8	(4R,5S,6S,7S,9R,11E,13E,15S,16R)-7,16-diethyl-4-hydroxy-5,9,13,15-tetramethyl-2,10-dioxooxacyclohexadeca-11,13-dien-6-yl 3,6-dideoxy-3-(dimethylamino)-beta-D-glucopyranoside	568.383	567.377	568.385	-3.58912	29.24	C12001 KEGG
76	(2beta,5alpha,17beta)-17-(Acetyloxy)-2-fluoro-androstan-3-one	C21H31F1O3	[(2S,5S,8R,9S,10S,13S,14S,17S)-2-fluoro-10,13-dimethyl-3-oxo-1,2,4,5,6,7,8,9,11,12,14,15,16,17-tetradecahydrocyclopenta[a]phenanthren-17-yl] acetate	351.233	350.226	351.234	-1.25273	29.51	C14889 KEGG
*KEGG Compund Database: https://www.genome.jp/kegg/compound/
*ChemSpider Compound Database: http://www.chemspider.com/
*PubChem Compound Database: https://pubchem.ncbi.nlm.nih.gov/
