# Supplementary material for: The LC-QTOF-MS/MS analysis data of detected metabolites from the crude extract of Datura stramonium leaves
Source: Data Brief. 2019 Jun 1;25:104094. doi: 10.1016/j.dib.2019.104094 (PMC6582187; doi:10.1016/j.dib.2019.104094)
Supplement: Supplementary file 2 [file mmc2.xlsx]

## Sheet: Datura stramonium
#	RT [min]	Area	Int. Type	I	S/N	Max. m/z
1	0.09	6792	MolFeature	823	4.8	803.407
2	0.09	18283	MolFeature	2487	17.8	413.188
3	0.1	13393	MolFeature	1312	6.5	567.792
4	0.1	20733	MolFeature	1494	6.4	737.234
5	0.1	9748	MolFeature	910	4.2	242.233
6	0.11	29347	MolFeature	1320	4.3	873.19
7	0.11	14667	MolFeature	1645	5.9	771.725
8	0.11	19655	MolFeature	2089	8.4	703.747
9	0.11	13758	MolFeature	1362	6	635.769
10	0.11	31655	MolFeature	1532	6	805.212
11	0.11	7787	MolFeature	573	3.7	432.837
12	0.11	11924	MolFeature	1246	6.5	499.814
13	0.11	10249	MolFeature	647	3.5	816.375
14	0.11	17303	MolFeature	1720	5.2	839.702
15	0.11	133878	MolFeature	23478	198.7	158.927
16	0.11	219686	MolFeature	36174	224.7	90.9518
17	0.12	16125	MolFeature	1195	5.6	669.257
18	0.12	10088	MolFeature	404	3.2	1088.62
19	0.12	4677	MolFeature	335	6.7	301.08
20	0.12	9889	MolFeature	1005	4.9	635.268
21	0.13	17195	MolFeature	666	3.8	952.664
22	0.13	6618	MolFeature	575	3.6	1223.91
23	0.16	16175	MolFeature	1501	14.1	185.001
24	0.17	25696	MolFeature	1614	4.8	129.02
25	0.19	23810	MolFeature	340	3.3	425.136
26	0.26	12120	MolFeature	2448	8.6	145.015
27	0.46	104247	MolFeature	2520	8.9	145.015
28	0.61	13767	MolFeature	1234	4.2	127.007
29	0.67	12621	MolFeature	4675	50.4	114.958
30	0.68	40357	MolFeature	14095	30.7	150.999
31	0.68	7843	MolFeature	2779	30.9	109.98
32	0.68	8039	MolFeature	2914	6.2	128.989
33	0.68	46431	MolFeature	16325	55.2	127.987
34	0.68	19343	MolFeature	6696	74.4	110.981
35	0.68	122950	MolFeature	44142	490.5	109.98
36	0.68	17431	MolFeature	6238	23.8	111.977
37	0.68	8152	MolFeature	2360	24	129.985
38	0.72	10920	MolFeature	2205	8.2	162.038
39	0.72	12734	MolFeature	2622	14.1	180.046
40	0.73	8584	MolFeature	2066	7.2	189.117
41	0.74	4775	MolFeature	396	3.4	224.064
42	0.75	n.a.	AutoMS(n)	203659	n.a.	n.a.
43	0.75	26292	MolFeature	3561	11.3	133.028
44	0.79	38164	MolFeature	2119	7.7	170.977
45	0.79	2829	MolFeature	282	3.1	252.935
46	0.79	42816	MolFeature	1969	4.9	381.007
47	0.79	6682	MolFeature	494	4.2	615.21
48	0.8	13718	MolFeature	1041	3.2	208.927
49	0.8	7262	MolFeature	495	3.6	393.163
50	0.81	80088	MolFeature	5050	15.8	320.087
51	0.82	2713267	MolFeature	183286	96.4	290.117
52	0.82	23978	MolFeature	2182	18.1	138.022
53	0.82	385388	MolFeature	27342	31.1	304.094
54	0.82	28073	MolFeature	3240	29.7	175.971
55	0.82	24621	MolFeature	2344	17.2	156.006
56	0.83	75551	MolFeature	5535	17	118.056
57	0.84	24530	MolFeature	1367	4.8	276.102
58	0.84	778361	MolFeature	50070	350.1	104.08
59	0.85	110909	MolFeature	8935	20.1	306.109
60	0.85	16589	MolFeature	893	9.9	154.05
61	0.87	17336	MolFeature	1342	8.7	241.107
62	0.88	73400	MolFeature	5676	63.1	142.089
63	0.88	53349	MolFeature	3750	17.8	158.081
64	0.88	143675	MolFeature	10342	55.2	174.073
65	0.89	205197	MolFeature	15799	139.7	104.043
66	0.89	27508	MolFeature	1662	13.5	200.084
67	0.89	60159	MolFeature	4977	29.4	87.0215
68	0.9	601582	MolFeature	41710	223.4	138.022
69	0.9	24751	MolFeature	2514	22.6	101.033
70	0.9	68731	MolFeature	6019	40.8	144.067
71	0.9	29356	MolFeature	2438	17.1	86.0366
72	0.91	48933	MolFeature	6078	38.2	266.07
73	0.92	26840	MolFeature	1662	11.6	244.042
74	0.93	8131	MolFeature	339	3.8	446.105
75	0.93	18924	MolFeature	1460	8.4	160.06
76	0.94	33892	MolFeature	2763	27.8	70.0448
77	0.94	18615	MolFeature	1855	11.5	90.0304
78	0.94	33771	MolFeature	2656	21.4	130.054
79	0.95	310504	MolFeature	24436	155.4	116.041
80	0.95	118884	MolFeature	8721	27.6	133.028
81	0.96	906930	MolFeature	55663	193.3	118.057
82	0.96	109368	MolFeature	6467	45.9	121.035
83	0.97	94877	MolFeature	7700	41.2	120.05
84	0.97	328422	MolFeature	22282	144.3	166.048
85	0.97	12782	MolFeature	492	5	460.118
86	0.97	226834	MolFeature	22804	13.3	136.029
87	0.98	263313	MolFeature	19992	171.5	72.0601
88	0.98	27441	MolFeature	1000	3.6	295.056
89	0.98	21680	MolFeature	1895	18	280.083
90	1	38474	MolFeature	2436	9.8	138.022
91	1.01	14716	MolFeature	1271	6.7	268.05
92	1.01	525410	MolFeature	35108	281.5	86.0729
93	1.01	879376	MolFeature	61296	304.7	132.07
94	1.01	40857	MolFeature	3237	24.3	182.04
95	1.04	15173	MolFeature	1689	5.7	130.018
96	1.09	18460	MolFeature	1549	5.4	145.015
97	1.09	123512	MolFeature	18981	101.7	138.022
98	1.13	7544	MolFeature	1486	12	130.054
99	1.13	7998	MolFeature	1875	15.9	113.006
100	1.13	18566	MolFeature	3103	21	144.067
101	1.14	13368	MolFeature	3411	32.3	280.083
102	1.14	104610	MolFeature	17184	190.9	124.008
103	1.14	6501	MolFeature	2141	7.9	162.039
104	1.15	57577	MolFeature	7781	26.4	130.018
105	1.15	6585	MolFeature	1655	5.1	137.03
106	1.15	9450	MolFeature	2423	19.6	200.084
107	1.2	5840	MolFeature	579	6.4	263.142
108	1.21	1518986	MolFeature	149625	1199.9	86.073
109	1.21	86235	MolFeature	11328	59.4	268.05
110	1.21	13810	MolFeature	1025	10.3	344.068
111	1.21	2641392	MolFeature	248956	1237.4	132.07
112	1.21	170457	MolFeature	23680	177.8	182.041
113	1.22	28943	MolFeature	5530	37.5	165.017
114	1.23	112322	MolFeature	8468	45.8	294.096
115	1.23	25622	MolFeature	2977	16.4	176.052
116	1.23	38886	MolFeature	1760	9.4	276.089
117	1.25	183850	MolFeature	26067	185.1	121.035
118	1.25	83370	MolFeature	11812	47.5	138.058
119	1.28	23414	MolFeature	2454	24.6	100.997
120	1.3	21958	MolFeature	1468	5.9	190.065
121	1.31	129582	MolFeature	4328	23.2	121.035
122	1.32	19032	MolFeature	1447	4.6	152.021
123	1.32	25682	MolFeature	3024	10.4	284.042
124	1.33	25239	MolFeature	1546	9.8	116.041
125	1.34	49247	MolFeature	1657	9.1	300.085
126	1.34	32069	MolFeature	1969	6.9	145.015
127	1.35	28647	MolFeature	1478	9.4	115.01
128	1.42	21226	MolFeature	1655	11.6	86.0366
129	1.46	79336	MolFeature	5017	21.7	221.045
130	1.48	9463	MolFeature	1663	11.7	86.0365
131	1.6	15495	MolFeature	1498	5.3	145.016
132	1.61	108392	MolFeature	7031	37.8	144.031
133	1.64	247781	MolFeature	11926	84.6	237.037
134	1.72	8038	MolFeature	664	4.7	286.082
135	1.78	53152	MolFeature	3117	21.3	247.078
136	1.87	n.a.	AutoMS(n)	228389	n.a.	n.a.
137	1.89	173440	MolFeature	6536	25.4	328.075
138	1.98	32673	MolFeature	1412	14.6	331.1
139	1.98	5353407	MolFeature	223516	1447.7	166.048
140	1.98	2480748	MolFeature	85895	459.4	120.051
141	1.98	115136	MolFeature	4781	22	149.024
142	2.01	219202	MolFeature	12453	88.4	237.037
143	2.01	19663	MolFeature	498	5.4	512.121
144	2.07	n.a.	AutoMS(n)	228389	n.a.	n.a.
145	2.16	16588	MolFeature	1513	5.3	145.015
146	2.16	42828	MolFeature	1908	10.2	138.022
147	2.24	26935	MolFeature	1608	4.8	135.068
148	2.24	24135	MolFeature	2306	16	224.044
149	2.35	30923	MolFeature	1557	4.7	135.069
150	2.41	90241	MolFeature	4928	22.6	220.071
151	2.53	205449	MolFeature	4333	16.9	158.044
152	2.56	11848	MolFeature	1003	8.1	311.062
153	2.67	51678	MolFeature	2634	7.8	133.018
154	2.68	249154	MolFeature	13548	86.5	115.01
155	2.72	72922	MolFeature	4677	44.6	122.066
156	2.73	69213	MolFeature	5268	39.5	105.042
157	2.73	9074	MolFeature	1581	4.7	135.069
158	3.03	17763	MolFeature	1479	8.2	146.083
159	3.09	8084	MolFeature	818	3.8	127.007
160	3.12	16864	MolFeature	528	4.3	314.118
161	3.22	16676	MolFeature	1809	10.1	146.083
162	3.37	146412	MolFeature	5647	16.9	135.069
163	3.37	10774	MolFeature	1448	8.3	73.0437
164	3.51	27614	MolFeature	1172	8.7	384.041
165	3.65	68610	MolFeature	6686	24.5	251.087
166	3.69	8220	MolFeature	689	3.4	232.07
167	3.78	23822	MolFeature	1875	11.7	367.079
168	3.81	105071	MolFeature	3987	16.3	261.09
169	3.92	19616	MolFeature	1028	5.9	160.059
170	3.94	18945	MolFeature	1147	7.1	367.079
171	3.96	12606	MolFeature	430	4.4	420.142
172	3.98	11381	MolFeature	385	4.3	607.18
173	4.1	15441	MolFeature	1143	8.1	231.121
174	4.13	44361	MolFeature	6197	33.3	207.103
175	4.15	14143	MolFeature	341	3.8	591.187
176	4.16	6743	MolFeature	892	9.9	409.11
177	4.17	402527	MolFeature	29920	83.7	188.029
178	4.17	632131	MolFeature	46302	93.5	205.052
179	4.18	22174	MolFeature	479	3.7	272.093
180	4.18	13345	MolFeature	306	3.4	593.202
181	4.19	36468	MolFeature	4380	17.9	261.09
182	4.26	17930	MolFeature	485	5.2	338.093
183	4.26	96091	MolFeature	8025	34.1	265.1
184	4.27	23592	MolFeature	1323	7.4	256.101
185	4.37	11423	MolFeature	802	7.2	234.048
186	4.45	23637	MolFeature	2363	18.1	218.055
187	4.53	35306	MolFeature	2965	15.6	322.101
188	4.54	6884	MolFeature	596	3.9	163.002
189	4.55	19495	MolFeature	1772	15.1	181.009
190	4.55	3894	MolFeature	563	5.2	343.035
191	4.56	75844	MolFeature	9518	47.8	177.036
192	4.56	30425	MolFeature	2284	14.6	159.028
193	4.56	89499	MolFeature	7754	36.2	131.038
194	4.56	8529	MolFeature	605	6.7	353.076
195	4.56	35205	MolFeature	4873	16.2	194.059
196	4.59	50561	MolFeature	4734	20.1	265.1
197	4.6	21638	MolFeature	1624	10.4	235.095
198	4.6	29779	MolFeature	3669	30	130.127
199	4.69	50009	MolFeature	4684	26.3	256.101
200	4.77	45476	MolFeature	826	7.4	323.1
201	4.78	42817	MolFeature	4227	23.7	180.061
202	4.85	739377	MolFeature	60900	190.6	320.087
203	4.87	137285	MolFeature	5320	12	306.108
204	4.92	50008	MolFeature	4429	49.2	789.077
205	4.93	6798	MolFeature	338	3.8	465.017
206	5.03	67680	MolFeature	6807	46.7	295.07
207	5.04	13616	MolFeature	307	3.4	450.117
208	5.05	30162	MolFeature	3470	21.8	219.102
209	5.08	14119	MolFeature	1195	9.6	427.128
210	5.09	7338	MolFeature	280	3.1	506.096
211	5.11	9435	MolFeature	1628	7.2	146.025
212	5.11	41140	MolFeature	2709	14.7	156.066
213	5.12	2979352	MolFeature	225759	257.1	304.094
214	5.12	n.a.	AutoMS(n)	249071	n.a.	n.a.
215	5.14	15411	MolFeature	527	5.2	466.123
216	5.15	26516	MolFeature	1516	9.9	142.052
217	5.16	18760	MolFeature	1202	11	246.119
218	5.16	34604	MolFeature	6318	31.5	202.1
219	5.2	9456	MolFeature	1239	13.8	773.084
220	5.2	319843	MolFeature	39944	169.6	265.101
221	5.21	10242	MolFeature	1221	5.1	177.015
222	5.27	8886	MolFeature	983	7.9	427.128
223	5.28	97255	MolFeature	8574	42	190.008
224	5.29	14359	MolFeature	1759	19.5	773.085
225	5.29	39732	MolFeature	1599	9.4	292.1
226	5.35	67429	MolFeature	10043	52.9	322.102
227	5.41	103933	MolFeature	12498	83.5	174.11
228	5.41	8938	MolFeature	581	6.5	968.111
229	5.43	36589	MolFeature	2568	28.5	325.029
230	5.45	16626	MolFeature	551	6	479.137
231	5.46	17676	MolFeature	720	7.4	309.047
232	5.51	40144	MolFeature	3766	22.9	217.051
233	5.51	676831	MolFeature	56635	127.5	306.109
234	5.55	583434	MolFeature	51058	218.4	240.11
235	5.57	102531	MolFeature	15829	67.2	265.101
236	5.59	15876	MolFeature	1453	16.1	627.048
237	5.61	22111	MolFeature	2082	15.2	317.108
238	5.67	18118	MolFeature	1438	11.1	141.021
239	5.68	22825	MolFeature	2785	11.8	136.042
240	5.73	37030	MolFeature	2475	16.5	169.011
241	5.74	19421	MolFeature	1285	10.2	336.137
242	5.76	6242	MolFeature	1172	13	627.048
243	5.8	26612	MolFeature	1990	13.6	262.111
244	5.82	31525	MolFeature	2714	28.8	325.029
245	5.84	33597	MolFeature	2511	17.1	452.146
246	5.89	39146	MolFeature	1604	12.2	274.11
247	5.89	22830	MolFeature	2021	14.4	280.026
248	5.93	27426	MolFeature	1442	8.5	242.125
249	5.93	21659	MolFeature	2859	18.4	231.028
250	5.94	10656	MolFeature	715	5.8	298.127
251	5.94	8235	MolFeature	969	5.6	163.003
252	5.95	5055	MolFeature	975	8.5	181.01
253	5.96	11467	MolFeature	1046	11.6	611.056
254	5.96	18213	MolFeature	721	5.8	281.103
255	5.96	18897	MolFeature	980	5.6	195.023
256	5.97	12260	MolFeature	492	5.5	982.13
257	5.98	27773	MolFeature	2679	29.8	339.043
258	6.06	25209	MolFeature	2003	15.5	174.073
259	6.06	n.a.	AutoMS(n)	183250	n.a.	n.a.
260	6.07	12416	MolFeature	1521	14	128.076
261	6.07	14716	MolFeature	1719	18.2	935.096
262	6.1	19626	MolFeature	2382	16.3	452.146
263	6.11	30316	MolFeature	3153	12.7	209.109
264	6.12	114992	MolFeature	10824	60.2	290.119
265	6.18	8950	MolFeature	733	6.4	404.152
266	6.19	19925	MolFeature	641	3.2	185.076
267	6.19	33340	MolFeature	4022	12	207.093
268	6.19	3435	MolFeature	290	3.2	773.265
269	6.19	66143	MolFeature	6514	53.8	387.129
270	6.19	51017	MolFeature	4322	27.2	225.101
271	6.19	10470	MolFeature	1491	10.3	189.085
272	6.21	5370	MolFeature	275	3.1	641.061
273	6.26	10722	MolFeature	1172	13	611.056
274	6.28	n.a.	AutoMS(n)	778233	n.a.	n.a.
275	6.28	5834	MolFeature	994	5.2	322.102
276	6.3	23798	MolFeature	2140	12.7	232.069
277	6.31	17549	MolFeature	317	3.5	574.169
278	6.33	13021	MolFeature	2563	4.6	288.104
279	6.34	54308	MolFeature	5361	44.7	389.144
280	6.34	13300	MolFeature	1800	7.4	227.117
281	6.35	18690	MolFeature	4188	16.4	169.038
282	6.36	252390	MolFeature	44149	208	276.104
283	6.36	18638	MolFeature	1278	14.2	949.11
284	6.37	11541	MolFeature	871	6	213.02
285	6.37	12901	MolFeature	2638	8.3	320.088
286	6.38	8770	MolFeature	407	4.5	678.27
287	6.39	5163	MolFeature	308	3.4	641.064
288	6.44	4994	MolFeature	392	4.4	693.219
289	6.44	5793	MolFeature	271	3	310.031
290	6.44	27242116	MolFeature	740210	389.4	290.118
291	6.44	2325	MolFeature	388	4.3	615.214
292	6.45	29981	MolFeature	1300	9.7	579.243
293	6.46	14183	MolFeature	2190	13.5	124.082
294	6.48	n.a.	AutoMS(n)	778233	n.a.	n.a.
295	6.49	17466	MolFeature	836	8.9	919.103
296	6.54	10927	MolFeature	277	3.1	468.139
297	6.54	21328	MolFeature	1099	7.7	269.121
298	6.55	5403	MolFeature	404	4.3	636.229
299	6.57	31090	MolFeature	2093	12.9	124.082
300	6.58	52619	MolFeature	2364	15.1	290.117
301	6.66	12905	MolFeature	1092	9.7	238.058
302	6.67	32813	MolFeature	3654	23	219.103
303	6.68	n.a.	AutoMS(n)	778233	n.a.	n.a.
304	6.7	10945	MolFeature	464	4.1	434.125
305	6.85	5759	MolFeature	1216	13.5	476.221
306	6.87	11333	MolFeature	618	5.4	404.153
307	6.88	15553	MolFeature	2540	6.9	181.082
308	6.88	7317	MolFeature	781	4.8	450.152
309	6.89	15108	MolFeature	1657	15.1	83.0629
310	6.89	15365	MolFeature	2381	12	171.063
311	6.92	37401	MolFeature	761	7.8	382.136
312	6.92	23370	MolFeature	2924	14.3	203.084
313	6.92	43122	MolFeature	1670	6.6	198.077
314	6.92	13210	MolFeature	1439	10.5	365.112
315	6.92	4809	MolFeature	811	9	729.233
316	6.93	37026	MolFeature	1734	8.6	185.076
317	6.95	17343	MolFeature	1148	7	276.125
318	6.98	7691	MolFeature	614	6.8	445.053
319	7.01	4256	MolFeature	279	3.1	484.201
320	7.03	55885	MolFeature	3570	22.5	225.101
321	7.05	10508	MolFeature	309	3.4	611.227
322	7.05	14072	MolFeature	1151	12.8	627.048
323	7.05	884840	MolFeature	53901	121.4	306.11
324	7.05	15492	MolFeature	1106	7.9	502.191
325	7.05	61791	MolFeature	7153	21.4	207.094
326	7.1	9025	MolFeature	780	7.3	252.036
327	7.11	12079	MolFeature	1210	6.8	183.053
328	7.12	5361	MolFeature	980	6.7	422.14
329	7.14	9818	MolFeature	469	4.4	423.194
330	7.14	77199	MolFeature	7466	30.1	209.109
331	7.14	21112	MolFeature	3136	13	227.116
332	7.16	5263	MolFeature	1034	11.5	520.241
333	7.17	14021	MolFeature	887	7.7	245.042
334	7.23	15550	MolFeature	1048	6.2	282.041
335	7.23	52262	MolFeature	646	7.2	436.154
336	7.23	10706	MolFeature	445	4.9	789.058
337	7.27	29957	MolFeature	3116	22.9	320.109
338	7.33	20093	MolFeature	1346	8.7	157.05
339	7.33	16360	MolFeature	358	3.1	448.172
340	7.35	360393	MolFeature	48989	110.3	306.11
341	7.35	6472	MolFeature	946	6.8	502.191
342	7.35	35771	MolFeature	3824	18.3	147.01
343	7.35	32947	MolFeature	5742	35.9	165.017
344	7.38	7582	MolFeature	314	2.4	274.111
345	7.39	32681	MolFeature	4618	18.6	209.109
346	7.41	18169	MolFeature	844	5.5	166.048
347	7.44	9452	MolFeature	1009	10.6	564.26
348	7.45	13186	MolFeature	399	4.2	614.14
349	7.45	13606	MolFeature	1086	9.8	435.086
350	7.46	21898	MolFeature	2836	17.7	302.137
351	7.47	5566	MolFeature	305	3.4	899.103
352	7.48	6773	MolFeature	339	3.8	383.671
353	7.49	24468	MolFeature	2232	16.3	266.049
354	7.57	1503057	MolFeature	28567	107.8	197.075
355	7.58	13026	MolFeature	915	10.2	611.055
356	7.59	16436	MolFeature	2655	10.2	149.012
357	7.61	39854	MolFeature	6743	41.9	167.032
358	7.65	2742	MolFeature	487	5.4	668.251
359	7.65	7281	MolFeature	922	6.5	413.141
360	7.7	10030	MolFeature	1022	11.4	608.28
361	7.72	16236	MolFeature	564	4.4	237.064
362	7.72	12481	MolFeature	1709	8.2	288.123
363	7.77	36735	MolFeature	3749	23.4	302.137
364	7.79	8693	MolFeature	1209	13.4	693.217
365	7.79	103366	MolFeature	10382	55.6	347.104
366	7.79	104581	MolFeature	7635	37.7	185.077
367	7.79	10503	MolFeature	1311	11.9	364.127
368	7.8	14456	MolFeature	400	4.4	710.24
369	7.83	11120	MolFeature	338	3.8	803.073
370	7.85	11014	MolFeature	937	10.3	193.008
371	7.89	17791	MolFeature	2493	10.6	167.069
372	7.89	15014	MolFeature	1752	9.2	125.066
373	7.9	17666	MolFeature	3783	18.5	203.084
374	7.9	38858	MolFeature	6026	25.3	177.015
375	7.9	42590	MolFeature	6716	38.1	195.023
376	7.93	8169	MolFeature	1640	10.2	184.057
377	7.94	26213	MolFeature	2553	10.1	163.096
378	7.94	6961	MolFeature	658	7.3	652.301
379	7.99	5982	MolFeature	860	7.2	476.107
380	8	15505	MolFeature	2543	19.1	140.037
381	8.01	5418	MolFeature	643	5.8	464.165
382	8.02	7640	MolFeature	1091	12.1	465.019
383	8.03	10801	MolFeature	957	8.8	174.016
384	8.04	19650	MolFeature	860	5.7	404.097
385	8.12	5525	MolFeature	1241	13.8	465.019
386	8.14	21946	MolFeature	2714	16.2	217.109
387	8.15	14141	MolFeature	680	5	286.144
388	8.16	11360	MolFeature	509	5.4	696.322
389	8.18	6540	MolFeature	1450	8.2	195.023
390	8.18	9732	MolFeature	1898	8	177.016
391	8.22	20950	MolFeature	901	5	415.135
392	8.23	58485	MolFeature	10297	63.4	393.154
393	8.23	1485284	MolFeature	132089	498.6	197.075
394	8.23	23654	MolFeature	1206	11	410.178
395	8.23	38909	MolFeature	4895	22.4	179.067
396	8.23	83407	MolFeature	9707	43.6	214.097
397	8.24	13911	MolFeature	1682	10.8	135.084
398	8.34	6684	MolFeature	951	5.7	371.137
399	8.36	2546	MolFeature	432	4.8	740.343
400	8.37	4112	MolFeature	348	3.9	370.666
401	8.37	21877	MolFeature	3393	21.4	438.159
402	8.4	3238	MolFeature	555	6.2	672.153
403	8.41	11477	MolFeature	272	3.9	787.081
404	8.44	14241	MolFeature	284	3.2	785.301
405	8.45	151830	MolFeature	14095	59.6	236.608
406	8.45	55745	MolFeature	2255	16.2	616.242
407	8.45	24378	MolFeature	2557	22.7	123.014
408	8.46	17960	MolFeature	1422	7	206.602
409	8.47	14187	MolFeature	1739	9.4	286.088
410	8.47	28932	MolFeature	418	3.8	668.254
411	8.49	22725	MolFeature	2372	15.5	265.054
412	8.49	4438	MolFeature	935	10.1	598.148
413	8.5	22975	MolFeature	1293	10.7	419.094
414	8.5	14195	MolFeature	1777	10.3	322.137
415	8.5	19223	MolFeature	785	6.7	401.087
416	8.54	13136	MolFeature	1532	6.2	209.109
417	8.54	28097	MolFeature	421	2.5	392.675
418	8.55	14208	MolFeature	2165	15.3	91.0297
419	8.55	32067	MolFeature	824	5.6	305.091
420	8.56	7464	MolFeature	1299	7.8	371.137
421	8.57	14965	MolFeature	1616	10.3	115.047
422	8.57	38273	MolFeature	2035	7.9	260.112
423	8.58	7397	MolFeature	787	7.4	559.178
424	8.58	11651	MolFeature	406	4.5	533.11
425	8.6	7806	MolFeature	373	3.1	309.037
426	8.61	20105	MolFeature	1311	8.1	149.028
427	8.62	29819	MolFeature	1270	9	316.15
428	8.65	39303	MolFeature	5768	25.5	146.026
429	8.66	3230	MolFeature	422	3	616.242
430	8.67	26125	MolFeature	2632	16.6	225.101
431	8.68	19341	MolFeature	2395	7.2	207.094
432	8.69	16170	MolFeature	2781	19.8	164.07
433	8.71	13244	MolFeature	855	6.1	406.173
434	8.72	6579	MolFeature	697	7	414.685
435	8.72	12248	MolFeature	320	3.6	828.382
436	8.72	3854	MolFeature	739	3.6	253.092
437	8.74	90658	MolFeature	4533	19.2	236.608
438	8.75	8426	MolFeature	493	5.5	286.998
439	8.75	20971	MolFeature	2063	19.6	449.027
440	8.77	28269	MolFeature	2360	12.8	432.18
441	8.77	7350	MolFeature	701	4.2	397.148
442	8.77	6831	MolFeature	886	6.5	334.124
443	8.78	106635	MolFeature	7707	22.3	227.034
444	8.78	10740	MolFeature	679	5.7	243.038
445	8.8	35841	MolFeature	2115	18.9	257.003
446	8.87	11810	MolFeature	1954	11.7	187.092
447	8.87	17387	MolFeature	1262	10.5	428.184
448	8.87	35538	MolFeature	531	3	436.695
449	8.88	87550	MolFeature	681	3.5	350.126
450	8.89	27043	MolFeature	3105	17.3	279.62
451	8.89	7012	MolFeature	887	8	720.277
452	8.94	10403	MolFeature	1443	6.6	251.113
453	8.94	57638	MolFeature	8878	53.5	390.119
454	8.96	5583	MolFeature	324	3.6	593.049
455	8.98	113310	MolFeature	471	3.9	478.179
456	8.98	37719	MolFeature	6747	34	171.063
457	8.98	14779	MolFeature	2898	11.6	189.071
458	9	10688	MolFeature	270	3.6	1141.13
459	9.01	21255	MolFeature	1372	13	650.243
460	9.02	16537	MolFeature	1096	6.4	109.073
461	9.02	54606	MolFeature	1971	8.4	314.078
462	9.04	15888	MolFeature	518	5.8	458.705
463	9.04	6394	MolFeature	934	8.2	450.192
464	9.06	137529	MolFeature	16560	48	227.034
465	9.08	9189	MolFeature	246	3.3	836.326
466	9.11	15058	MolFeature	1747	18.4	781.272
467	9.11	3539	MolFeature	467	4.5	601.233
468	9.12	2163	MolFeature	284	3.2	816.306
469	9.13	5516	MolFeature	429	3.3	0
470	9.14	2122	MolFeature	329	3.3	682.264
471	9.16	2456	MolFeature	471	3	505.262
472	9.16	13201	MolFeature	1811	20	667.293
473	9.16	8288	MolFeature	453	3.2	487.255
474	9.16	8495	MolFeature	508	4.5	684.316
475	9.18	34967	MolFeature	852	9.5	480.716
476	9.28	597659	MolFeature	63156	267	236.608
477	9.29	219823	MolFeature	21015	115.2	634.251
478	9.29	60091	MolFeature	6268	44.9	616.242
479	9.29	102266	MolFeature	10381	58.5	227.604
480	9.29	5681	MolFeature	383	4.3	635.753
481	9.29	9252	MolFeature	1246	8.5	342.177
482	9.29	68447	MolFeature	7152	35.1	206.602
483	9.31	28671	MolFeature	761	4.6	455.201
484	9.31	19513	MolFeature	961	10.7	502.725
485	9.31	10989	MolFeature	1667	15.3	494.213
486	9.31	17625	MolFeature	815	8.2	511.237
487	9.37	25809	MolFeature	326	3.6	736.269
488	9.39	31844	MolFeature	4792	34.8	218.165
489	9.42	14136	MolFeature	2397	11.3	237.135
490	9.42	51662	MolFeature	6736	43.2	399.164
491	9.43	6457	MolFeature	953	6.9	302.136
492	9.43	23143	MolFeature	495	4.8	395.132
493	9.43	20893	MolFeature	892	4.6	471.189
494	9.43	14137	MolFeature	1416	11.6	516.223
495	9.43	22935	MolFeature	1001	11.1	524.735
496	9.43	7109	MolFeature	793	8.8	533.247
497	9.47	9806	MolFeature	1737	12	332.122
498	9.48	60241	MolFeature	6831	43.6	115.046
499	9.49	3894	MolFeature	643	5.7	639.264
500	9.49	12226	MolFeature	1757	12.3	73.0076
501	9.49	21941	MolFeature	2907	17.5	397.148
502	9.5	16426	MolFeature	1883	8	235.12
503	9.54	35218	MolFeature	1552	7.9	262.126
504	9.55	3750	MolFeature	597	5.2	661.257
505	9.55	33835	MolFeature	779	7.1	555.256
506	9.55	10296	MolFeature	1672	17.7	176.104
507	9.55	18720	MolFeature	543	6	546.746
508	9.56	38669	MolFeature	933	6.6	538.232
509	9.57	13487	MolFeature	614	5.1	334.136
510	9.58	21813	MolFeature	367	3.1	752.262
511	9.58	19171	MolFeature	2287	17.8	309.158
512	9.6	8889	MolFeature	1025	6.2	397.148
513	9.64	27588	MolFeature	1728	10.6	202.1
514	9.64	50073	MolFeature	6539	32.3	185.076
515	9.64	10475	MolFeature	1770	7.4	107.058
516	9.64	34452	MolFeature	5702	24.2	167.069
517	9.64	30972	MolFeature	4137	21.8	125.065
518	9.64	11753	MolFeature	1634	8.2	149.061
519	9.66	4020	MolFeature	949	7.3	181.046
520	9.66	9773	MolFeature	286	3.2	577.269
521	9.67	38463	MolFeature	2073	21.9	176.104
522	9.68	5629	MolFeature	711	4	207.093
523	9.69	4030	MolFeature	830	7.7	373.033
524	9.7	19562	MolFeature	686	4.7	79.0324
525	9.71	12488	MolFeature	1639	7	314.077
526	9.72	6662	MolFeature	696	5.4	0
527	9.73	10612	MolFeature	1558	8.7	503.174
528	9.77	18930	MolFeature	375	4.2	787.179
529	9.78	47618	MolFeature	3869	34.7	720.275
530	9.78	55402	MolFeature	7397	41.2	279.619
531	9.79	8117	MolFeature	1119	8.4	446.208
532	9.79	20464	MolFeature	2178	12.3	95.0237
533	9.8	25741	MolFeature	783	5.9	512.158
534	9.8	14085	MolFeature	3065	15.9	350.13
535	9.81	3562	MolFeature	423	3.2	459.225
536	9.81	5756	MolFeature	586	5.3	605.263
537	9.82	21808	MolFeature	515	4.4	361.111
538	9.87	5165	MolFeature	608	3.1	439.203
539	9.88	11193	MolFeature	700	3.7	227.082
540	9.89	102205	MolFeature	10201	52.1	272.11
541	9.92	5949	MolFeature	1040	5.5	199.091
542	9.93	5303	MolFeature	415	3.2	0
543	10	8366	MolFeature	493	5.5	1265.45
544	10	80580	MolFeature	11668	59.7	471.189
545	10.01	24073	MolFeature	2738	25.9	650.243
546	10.01	64194	MolFeature	8994	69.2	633.219
547	10.03	3378	MolFeature	500	4.1	537.158
548	10.03	3190	MolFeature	298	3.3	783.286
549	10.04	10747	MolFeature	321	3.6	699.188
550	10.07	12967	MolFeature	642	3.5	255.143
551	10.08	14955	MolFeature	250	3.8	568.224
552	10.09	50978	MolFeature	8319	23.5	284.072
553	10.14	59253	MolFeature	9645	56.2	480.163
554	10.15	19159	MolFeature	343	3.3	884.36
555	10.15	17221	MolFeature	2579	19.9	228.611
556	10.15	18822	MolFeature	679	5.5	414.257
557	10.16	30845	MolFeature	3273	29.1	639.266
558	10.16	15426	MolFeature	374	3	492.115
559	10.16	5981	MolFeature	655	5.3	621.255
560	10.16	20767	MolFeature	767	6.5	674.297
561	10.18	6831	MolFeature	784	8.4	667.291
562	10.23	20785	MolFeature	1044	10.8	752.262
563	10.25	67867	MolFeature	1240	4.8	248.113
564	10.27	7221	MolFeature	285	3.1	409.233
565	10.33	12971	MolFeature	2592	23.5	314.075
566	10.33	224473	MolFeature	33861	143.7	314.077
567	10.35	16999	MolFeature	343	3.8	950.338
568	10.36	6347	MolFeature	647	4.3	339.043
569	10.37	9403	MolFeature	1068	11.1	752.263
570	10.37	20624	MolFeature	816	6.2	265.09
571	10.37	37183	MolFeature	696	4.5	389.135
572	10.38	13553	MolFeature	1404	8.1	247.082
573	10.38	17066	MolFeature	900	8	868.364
574	10.38	11827	MolFeature	1174	11.1	576.29
575	10.39	3680	MolFeature	568	4	720.311
576	10.39	8529	MolFeature	1302	6.7	279.636
577	10.39	10967	MolFeature	718	7.6	293.066
578	10.43	39799	MolFeature	5328	26.9	439.205
579	10.43	43544	MolFeature	833	8	654.274
580	10.45	51293	MolFeature	3357	26.1	619.242
581	10.45	20820	MolFeature	315	3	671.307
582	10.46	21777	MolFeature	2802	13.8	457.212
583	10.46	11652	MolFeature	1402	9.8	421.196
584	10.51	9463	MolFeature	464	5.2	310.621
585	10.51	6609	MolFeature	925	9.6	637.249
586	10.51	19890	MolFeature	867	8.2	344.084
587	10.53	14060	MolFeature	786	5.7	270.152
588	10.56	18260	MolFeature	750	4.6	296.611
589	10.58	5649	MolFeature	1093	7.3	303.074
590	10.6	4219	MolFeature	646	5.6	206.602
591	10.6	37519	MolFeature	3676	26	454.212
592	10.63	6089	MolFeature	1133	12.1	649.212
593	10.63	5728	MolFeature	660	6.2	666.235
594	10.63	12251	MolFeature	1393	6.5	487.183
595	10.69	59843	MolFeature	3744	38.9	752.263
596	10.7	17210	MolFeature	1067	5.2	478.195
597	10.71	13495	MolFeature	656	5.3	337.07
598	10.71	12579	MolFeature	1032	11.5	322.044
599	10.71	179881	MolFeature	17930	75.4	320.046
600	10.73	7090	MolFeature	434	4.8	342.024
601	10.77	50685	MolFeature	7275	34.1	191.102
602	10.78	14659	MolFeature	2505	10.1	209.109
603	10.79	37939	MolFeature	4633	25.8	207.093
604	10.81	11966	MolFeature	1173	12	615.313
605	10.84	11313	MolFeature	479	3.3	683.195
606	10.87	26571	MolFeature	606	4.9	200.567
607	10.88	22251	MolFeature	2668	12.2	209.571
608	10.88	19480	MolFeature	297	3.1	460.187
609	10.88	22837	MolFeature	2879	14	478.196
610	10.88	100687	MolFeature	11035	114.6	752.263
611	10.88	14915	MolFeature	2376	14.4	136.029
612	10.88	328259	MolFeature	28644	206.1	295.613
613	10.88	18499	MolFeature	2401	13.6	95.0237
614	10.91	59859	MolFeature	924	6	385.139
615	10.91	13284	MolFeature	2089	12.7	488.213
616	10.93	18916	MolFeature	4868	22.8	191.104
617	10.93	15804	MolFeature	3544	14.3	209.109
618	10.93	7799	MolFeature	1734	12.7	109.037
619	10.94	54211	MolFeature	640	6.4	603.225
620	10.99	17907	MolFeature	2461	5.5	191.12
621	11	25700	MolFeature	1850	15.4	115.083
622	11.03	7392	MolFeature	609	5	509.277
623	11.05	18769	MolFeature	384	3.2	444.181
624	11.06	23942	MolFeature	3735	23.8	131.017
625	11.06	18009	MolFeature	2912	18	149.025
626	11.11	6214	MolFeature	678	4.1	455.195
627	11.12	29786	MolFeature	485	3.9	608.183
628	11.15	12092	MolFeature	1497	6.5	293.153
629	11.15	13167	MolFeature	1185	9.2	619.242
630	11.17	12352	MolFeature	2183	17.1	127.081
631	11.17	8505	MolFeature	1681	11.3	187.092
632	11.17	8268	MolFeature	800	5.6	421.195
633	11.18	13902	MolFeature	1854	9.2	457.212
634	11.18	39026	MolFeature	422	3.1	654.273
635	11.2	3632	MolFeature	549	4.5	572.221
636	11.2	18018	MolFeature	445	4.8	558.244
637	11.2	10566	MolFeature	1669	8.4	439.204
638	11.25	5507	MolFeature	1201	10.7	652.259
639	11.25	27927	MolFeature	3762	23	455.197
640	11.25	14100	MolFeature	2259	12.6	617.227
641	11.28	27180	MolFeature	312	3.5	963.414
642	11.28	7567	MolFeature	272	3	641.143
643	11.28	7711	MolFeature	322	3.5	363.242
644	11.29	9613	MolFeature	711	7.1	208.146
645	11.29	44802	MolFeature	5222	43.5	115.083
646	11.29	22664	MolFeature	2146	11.4	213.101
647	11.29	58780	MolFeature	6371	14.3	191.122
648	11.3	5711	MolFeature	496	3.3	259.138
649	11.33	6516	MolFeature	1159	10.2	665.206
650	11.34	14696	MolFeature	408	4.1	652.129
651	11.36	22571	MolFeature	1860	9.9	227.081
652	11.37	7738	MolFeature	755	7.6	682.23
653	11.38	38790	MolFeature	4288	23.8	503.175
654	11.38	16470	MolFeature	487	4.5	461.242
655	11.42	31378	MolFeature	2931	19	574.239
656	11.44	12377	MolFeature	390	3.9	643.157
657	11.44	13998	MolFeature	321	3.4	417.079
658	11.47	5189	MolFeature	739	4.3	302.151
659	11.49	6256	MolFeature	1006	5.1	471.189
660	11.49	84781	MolFeature	942	6	414.209
661	11.5	29193	MolFeature	687	4.5	329.168
662	11.52	3362	MolFeature	625	6.9	629.327
663	11.53	10524	MolFeature	642	4.9	221.143
664	11.54	15203	MolFeature	1118	7.6	209.036
665	11.54	17107	MolFeature	2181	13.1	203.135
666	11.55	18288	MolFeature	1525	6.4	177.015
667	11.59	16532	MolFeature	873	4	346.192
668	11.59	36327	MolFeature	1985	8.6	293.153
669	11.61	19281	MolFeature	567	4.9	362.164
670	11.61	8765	MolFeature	1263	12.5	625.148
671	11.69	41977	MolFeature	376	3.5	684.257
672	11.72	13259	MolFeature	395	4.4	342.068
673	11.73	18377	MolFeature	1445	6.1	167.069
674	11.77	17366	MolFeature	1980	9.3	487.182
675	11.78	61680	MolFeature	607	5.6	397.148
676	11.78	5093	MolFeature	981	6.5	504.206
677	11.79	21473	MolFeature	328	3.2	815.36
678	11.8	14911	MolFeature	400	4.1	832.383
679	11.82	8175	MolFeature	1134	4.4	173.078
680	11.83	24481	MolFeature	2722	13.6	155.071
681	11.84	11049	MolFeature	645	4	229.096
682	11.84	7373	MolFeature	331	3.1	571.151
683	11.85	13867	MolFeature	1484	10.4	457.211
684	11.85	30383	MolFeature	265	3.1	899.329
685	11.85	20148	MolFeature	2987	20.3	569.143
686	11.86	4959	MolFeature	538	6	897.322
687	11.89	13498	MolFeature	1700	12.1	165.089
688	11.89	50044	MolFeature	4403	20.2	346.192
689	11.9	37497	MolFeature	3476	34.7	657.346
690	11.9	4454	MolFeature	456	5	659.355
691	11.9	11327	MolFeature	328	3.3	0
692	11.9	14608	MolFeature	573	4.8	639.338
693	11.9	14882	MolFeature	1812	7.7	235.12
694	11.9	85096	MolFeature	6529	28.4	293.153
695	11.9	4669	MolFeature	767	8.5	674.368
696	11.9	49706	MolFeature	4060	22.1	311.161
697	11.9	9364	MolFeature	271	3	679.322
698	11.91	93872	MolFeature	4668	24.5	275.145
699	11.91	23492	MolFeature	3954	21.5	195.095
700	11.92	12649	MolFeature	662	6.9	505.262
701	11.94	34937	MolFeature	3406	18.1	213.103
702	11.94	24821	MolFeature	755	3.4	291.138
703	11.95	8481	MolFeature	1330	6.8	471.19
704	11.96	20090	MolFeature	1892	8	167.069
705	11.96	7575	MolFeature	770	7	650.243
706	11.98	5748	MolFeature	275	3.5	585.138
707	11.99	9851	MolFeature	1897	9.4	185.077
708	12	54951	MolFeature	517	3.6	615.21
709	12	137249	MolFeature	428	3	475.217
710	12.01	14569	MolFeature	1706	10.9	153.055
711	12.01	3905	MolFeature	984	4.5	346.192
712	12.03	9196	MolFeature	914	4.6	485.168
713	12.04	15949	MolFeature	1180	5.8	453.182
714	12.05	34137	MolFeature	4190	17.9	235.12
715	12.06	21852	MolFeature	3990	18.1	237.136
716	12.08	10915	MolFeature	406	4.5	765.279
717	12.13	14716	MolFeature	2787	22.7	271.017
718	12.13	8265	MolFeature	385	3.4	281.081
719	12.13	8123	MolFeature	629	4.6	307.13
720	12.13	6789	MolFeature	776	4.7	455.195
721	12.13	18804	MolFeature	1493	4.3	634.251
722	12.14	13449	MolFeature	1049	8.1	259.101
723	12.14	7157	MolFeature	1314	9.2	241.093
724	12.14	10990	MolFeature	538	4.7	209.072
725	12.18	31412	MolFeature	2639	14.6	599.219
726	12.2	18298	MolFeature	1343	6.8	211.089
727	12.21	3106	MolFeature	354	3.3	519.214
728	12.23	21240	MolFeature	3135	17.3	599.219
729	12.23	21620	MolFeature	2374	6	469.209
730	12.23	2102	MolFeature	551	3.3	635.253
731	12.23	82643	MolFeature	5691	31.8	437.189
732	12.24	7459	MolFeature	595	3.5	666.272
733	12.25	7454	MolFeature	464	4.5	590.233
734	12.27	22511	MolFeature	1792	5.1	634.251
735	12.27	8973	MolFeature	1466	7.3	155.071
736	12.28	13967	MolFeature	1234	6.1	246.192
737	12.31	3724	MolFeature	392	4.4	300.621
738	12.32	7346	MolFeature	1323	9.6	396.144
739	12.33	4539	MolFeature	790	5.2	600.226
740	12.33	9752	MolFeature	414	3.3	348.208
741	12.33	65495	MolFeature	4043	24.5	163.074
742	12.35	21633	MolFeature	3519	19.7	257.076
743	12.36	3593	MolFeature	557	3.3	635.254
744	12.43	6334	MolFeature	417	3.4	761.251
745	12.43	43993	MolFeature	6712	29.1	631.241
746	12.44	12706	MolFeature	1176	6.1	185.112
747	12.44	9335	MolFeature	1129	7.2	167.105
748	12.44	6294	MolFeature	509	5.5	649.249
749	12.44	55766	MolFeature	10398	26.2	469.211
750	12.45	20155	MolFeature	2700	16.1	666.273
751	12.45	69262	MolFeature	4036	22.3	599.22
752	12.46	6572	MolFeature	292	3.2	1265.49
753	12.47	8009	MolFeature	1265	10.1	317.089
754	12.47	33432	MolFeature	472	5.2	327.154
755	12.48	19318	MolFeature	3658	20.5	257.076
756	12.48	94347	MolFeature	6169	34.4	437.189
757	12.48	7387	MolFeature	540	3.9	295.612
758	12.51	10328	MolFeature	934	5.3	95.0241
759	12.51	42171	MolFeature	4577	36	287.616
760	12.52	36702	MolFeature	1865	20.7	736.271
761	12.52	33931	MolFeature	1033	8.9	462.203
762	12.53	22804	MolFeature	2012	5.7	634.251
763	12.6	10500	MolFeature	303	3.3	964.442
764	12.61	15667	MolFeature	459	3.1	277.159
765	12.61	7394	MolFeature	1105	7.6	295.168
766	12.61	16262	MolFeature	1482	11.8	348.208
767	12.61	6495	MolFeature	502	5.6	661.373
768	12.61	54473	MolFeature	6425	31.6	246.192
769	12.61	10234	MolFeature	1896	20.9	659.361
770	12.62	13366	MolFeature	875	4	346.193
771	12.62	35259	MolFeature	4590	22.9	155.071
772	12.62	17932	MolFeature	297	3.3	819.39
773	12.62	24203	MolFeature	3916	15.3	173.079
774	12.62	13759	MolFeature	787	6.3	313.175
775	12.62	2195	MolFeature	485	5.4	817.374
776	12.62	9240	MolFeature	1817	18.1	173.078
777	12.62	31058	MolFeature	660	5.8	506.222
778	12.62	12836	MolFeature	1106	12.2	947.422
779	12.62	9094	MolFeature	375	3	933.442
780	12.62	24246	MolFeature	3621	19.7	311.161
781	12.63	11209	MolFeature	280	3.1	949.432
782	12.63	19968	MolFeature	1875	12.2	329.169
783	12.63	32554	MolFeature	4219	18.4	293.153
784	12.63	10166	MolFeature	1329	10.4	489.197
785	12.63	40734	MolFeature	1347	7.3	195.095
786	12.63	14243	MolFeature	1292	13.1	945.409
787	12.63	13312	MolFeature	396	3.9	702.266
788	12.64	4194	MolFeature	604	6.7	931.43
789	12.64	3819	MolFeature	462	5.1	927.398
790	12.65	27672	MolFeature	2086	12.2	603.25
791	12.66	10410	MolFeature	460	4.3	638.28
792	12.66	35376	MolFeature	3040	14.8	441.22
793	12.67	16532	MolFeature	1573	11	423.211
794	12.68	6584	MolFeature	898	8	573.154
795	12.69	7659	MolFeature	1245	9	551.174
796	12.69	23393	MolFeature	2599	18.3	99.0181
797	12.72	4792	MolFeature	514	5.6	255.025
798	12.73	112138	MolFeature	13860	84.1	163.075
799	12.73	4894	MolFeature	594	3.9	504.207
800	12.73	12088	MolFeature	1845	8.7	487.183
801	12.74	23125	MolFeature	2485	12.6	211.089
802	12.75	7727	MolFeature	398	4	466.14
803	12.76	8502	MolFeature	585	5.1	1250.49
804	12.76	24508	MolFeature	2145	12.7	635.255
805	12.77	15061	MolFeature	999	10.2	1233.47
806	12.77	14950	MolFeature	1046	5.8	617.227
807	12.77	13175	MolFeature	1099	12.2	1215.46
808	12.77	10630	MolFeature	895	3.8	219.128
809	12.81	10197	MolFeature	730	6.8	638.28
810	12.81	28642	MolFeature	2357	17	405.204
811	12.81	10820	MolFeature	813	9	1219.5
812	12.81	43775	MolFeature	6107	29.6	441.22
813	12.81	33544	MolFeature	4384	30.5	423.213
814	12.82	27651	MolFeature	3229	19	603.25
815	12.82	12654	MolFeature	375	4.2	1039.45
816	12.82	12285	MolFeature	378	3.3	1025.47
817	12.83	11695	MolFeature	458	5.1	1201.48
818	12.85	34323	MolFeature	338	2.6	619.239
819	12.85	11901	MolFeature	1410	12.9	290.212
820	12.87	149410	MolFeature	6491	27.6	167.069
821	12.88	45864	MolFeature	2702	13.6	149.061
822	12.88	60851	MolFeature	4123	18.5	121.071
823	12.88	4457	MolFeature	373	3.8	330.163
824	12.89	9311	MolFeature	573	3.7	135.084
825	12.89	8558	MolFeature	949	4.6	453.182
826	12.95	4449	MolFeature	510	5.2	945.409
827	12.96	9055	MolFeature	575	6.4	907.843
828	12.96	8251	MolFeature	457	5.1	916.846
829	12.96	67307	MolFeature	7715	78.8	437.189
830	12.96	12371	MolFeature	1102	12.2	1233.98
831	12.97	12696	MolFeature	700	7.8	1224.97
832	12.97	10506	MolFeature	300	3.3	1242.48
833	12.97	12144	MolFeature	390	4.3	898.337
834	12.97	4933	MolFeature	451	5	1215.96
835	12.97	64045	MolFeature	3882	43.1	437.189
836	12.97	28662	MolFeature	3351	18.7	437.19
837	12.97	15402	MolFeature	1658	10.1	455.198
838	12.97	566017	MolFeature	34463	190.2	599.22
839	12.97	1056035	MolFeature	53540	298.9	437.19
840	12.98	190503	MolFeature	7176	20.4	634.252
841	13.01	7310	MolFeature	270	3.3	845.336
842	13.01	10610	MolFeature	516	3.8	639.207
843	13.03	17879	MolFeature	1658	8.4	149.061
844	13.04	24027	MolFeature	302	3.4	1087.43
845	13.05	44965	MolFeature	4249	18.1	167.069
846	13.06	8307	MolFeature	781	3.8	453.182
847	13.07	19352	MolFeature	1084	6	207.093
848	13.08	15921	MolFeature	2445	11.5	487.184
849	13.08	6436	MolFeature	820	9.1	262.185
850	13.13	19307	MolFeature	1265	9	179.067
851	13.14	5919	MolFeature	853	8.7	298.086
852	13.14	5324	MolFeature	605	6.7	1216.47
853	13.15	1287182	MolFeature	35469	96.3	181.082
854	13.21	158671	MolFeature	5680	16.2	634.252
855	13.22	25631	MolFeature	417	4.6	1069.42
856	13.26	47852	MolFeature	1132	9.9	1250.5
857	13.28	18477	MolFeature	502	5.6	1206.47
858	13.28	13179	MolFeature	1124	10.6	1197.96
859	13.28	29460	MolFeature	1474	16.4	1215.47
860	13.28	203279	MolFeature	9559	57	437.19
861	13.28	682873	MolFeature	39706	219.1	437.19
862	13.28	929521	MolFeature	58330	325.7	437.19
863	13.3	9266	MolFeature	670	7.4	1067.41
864	13.3	19662	MolFeature	306	4.2	1229.44
865	13.31	n.a.	AutoMS(n)	57451	n.a.	n.a.
866	13.34	88143	MolFeature	4219	8.8	469.175
867	13.36	10343	MolFeature	1216	9.4	189.048
868	13.36	23365	MolFeature	1675	9.1	311.161
869	13.37	15208	MolFeature	2147	14.3	93.045
870	13.37	10903	MolFeature	1576	11.7	131.054
871	13.37	144340	MolFeature	14642	65.8	121.071
872	13.37	71459	MolFeature	8545	43	149.061
873	13.37	163527	MolFeature	19137	81.3	167.069
874	13.37	17686	MolFeature	2105	19	125.029
875	13.37	11141	MolFeature	1014	9.2	184.092
876	13.37	12336	MolFeature	1400	13.5	111.016
877	13.4	13189	MolFeature	515	3.4	325.151
878	13.44	n.a.	AutoMS(n)	57451	n.a.	n.a.
879	13.44	31699	MolFeature	3061	28.9	1197.96
880	13.44	19849	MolFeature	942	10.5	1206.47
881	13.44	228965	MolFeature	16522	98.6	437.19
882	13.45	25609	MolFeature	1837	20.4	1215.47
883	13.45	582421	MolFeature	51520	284.3	437.191
884	13.45	835804	MolFeature	76231	425.6	437.19
885	13.45	12250	MolFeature	714	7.2	602.228
886	13.45	7536	MolFeature	475	3.4	437.692
887	13.47	22039	MolFeature	941	10.5	1067.41
888	13.49	41649	MolFeature	5090	14.5	634.253
889	13.54	18436	MolFeature	2383	9.2	471.189
890	13.54	4094	MolFeature	411	4	490.229
891	13.55	28742	MolFeature	5260	27.8	199.091
892	13.58	12919	MolFeature	664	4.3	135.084
893	13.58	15081	MolFeature	937	7.1	295.169
894	13.58	8817	MolFeature	1330	5.2	173.079
895	13.58	5425	MolFeature	393	3.8	331.183
896	13.58	14787	MolFeature	1690	8.4	155.071
897	13.58	6273	MolFeature	883	7.4	313.176
898	13.58	12079	MolFeature	345	3.5	799.369
899	13.58	20136	MolFeature	3164	27.2	181.082
900	13.58	1298853	MolFeature	132419	359.5	181.083
901	13.59	48431	MolFeature	6949	46.3	198.106
902	13.59	4005	MolFeature	345	3.4	675.248
903	13.59	17330	MolFeature	1639	15.5	383.149
904	13.59	29456	MolFeature	3547	22.8	203.061
905	13.6	6451	MolFeature	665	6.5	211.042
906	13.6	34544	MolFeature	3306	31.1	223.017
907	13.62	11500	MolFeature	1643	10	151.077
908	13.64	10396	MolFeature	680	6.6	223.122
909	13.64	24824	MolFeature	2079	20.5	625.15
910	13.65	35824	MolFeature	3322	17.3	324.133
911	13.66	12835	MolFeature	240	2.3	321.142
912	13.67	17098	MolFeature	1609	7.2	121.071
913	13.69	7894	MolFeature	648	5.3	593.163
914	13.72	30331	MolFeature	2388	10.1	167.069
915	13.73	13342	MolFeature	721	3.4	648.23
916	13.73	2396	MolFeature	324	3.6	954.383
917	13.74	12103	MolFeature	1127	7.1	552.236
918	13.74	6546	MolFeature	678	4.4	404.204
919	13.75	52537	MolFeature	2756	8.7	486.198
920	13.76	10472	MolFeature	763	7.1	346.115
921	13.79	4160	MolFeature	515	4	467.195
922	13.79	12193	MolFeature	940	6.1	534.225
923	13.79	28394	MolFeature	806	6.1	360.205
924	13.8	7516	MolFeature	830	5.6	540.238
925	13.81	7422	MolFeature	883	7.2	593.164
926	13.84	14422	MolFeature	789	5.6	726.272
927	13.86	23442	MolFeature	600	4.6	633.209
928	13.87	6852	MolFeature	827	5.4	534.226
929	13.88	7611	MolFeature	827	5.3	404.204
930	13.89	1747	MolFeature	283	3.1	954.386
931	13.89	21243	MolFeature	1509	6.4	167.069
932	13.9	45622	MolFeature	2715	8.5	486.198
933	13.9	292338	MolFeature	12661	34.4	181.082
934	13.95	12570	MolFeature	1021	5.1	155.071
935	13.96	19448	MolFeature	2381	15.1	552.236
936	13.97	45669	MolFeature	1011	7.2	726.271
937	13.97	14262	MolFeature	1100	8.2	691.24
938	13.97	7706	MolFeature	1003	6.5	534.226
939	13.97	4017	MolFeature	412	3.5	673.23
940	14	8714	MolFeature	1525	8.9	109.073
941	14.01	62425	MolFeature	3279	16	453.182
942	14.02	8229	MolFeature	445	4.3	956.4
943	14.04	13202	MolFeature	1563	12.4	166.085
944	14.05	6463	MolFeature	582	5	629.199
945	14.07	8693	MolFeature	572	4.4	467.195
946	14.07	43884	MolFeature	2429	11.6	648.229
947	14.07	32096	MolFeature	2090	14.9	631.205
948	14.07	334070	MolFeature	16573	34.6	469.175
949	14.08	9738	MolFeature	794	5.6	237.1
950	14.08	7869	MolFeature	459	5.1	1261.43
951	14.08	5347	MolFeature	308	3.4	1101.41
952	14.08	16158	MolFeature	389	3	407.218
953	14.08	2994	MolFeature	455	3.9	673.231
954	14.09	15368	MolFeature	908	6.7	691.239
955	14.1	21587	MolFeature	2783	12.4	291.138
956	14.12	30006	MolFeature	781	5.5	726.271
957	14.17	21658	MolFeature	1952	18.3	158.118
958	14.19	12014	MolFeature	1083	6.8	203.136
959	14.21	3261	MolFeature	360	3.1	663.228
960	14.25	5406	MolFeature	553	5.4	699.222
961	14.26	14768	MolFeature	1627	12.6	467.196
962	14.26	22977	MolFeature	1598	8.7	309.146
963	14.27	7492	MolFeature	546	4.7	629.225
964	14.28	55962	MolFeature	498	4.2	680.251
965	14.29	7340	MolFeature	327	3.2	653.184
966	14.29	7093	MolFeature	716	8	1278.45
967	14.29	41853	MolFeature	4551	32.5	469.175
968	14.3	43269	MolFeature	3837	42.6	469.175
969	14.3	49261	MolFeature	4701	22.4	648.229
970	14.3	359032	MolFeature	32823	68.5	469.175
971	14.3	14127	MolFeature	307	3.4	1293.45
972	14.3	7722	MolFeature	854	9.5	1099.4
973	14.31	6976	MolFeature	372	4.1	1118.43
974	14.31	30364	MolFeature	2488	27.6	1101.41
975	14.31	12453	MolFeature	1718	7.7	291.138
976	14.34	14664	MolFeature	449	4.8	645.221
977	14.34	4547	MolFeature	408	4	761.336
978	14.37	153270	MolFeature	16836	82.3	453.182
979	14.37	53208	MolFeature	5657	62	941.392
980	14.38	51724	MolFeature	4172	35.3	958.414
981	14.4	5678	MolFeature	346	3.8	1020.42
982	14.42	7434	MolFeature	313	3.4	961.359
983	14.43	60243	MolFeature	2870	28	956.401
984	14.44	67567	MolFeature	2183	17	550.218
985	14.44	126430	MolFeature	5101	13.8	181.082
986	14.45	47752	MolFeature	5489	51.5	158.118
987	14.48	137217	MolFeature	5589	17.5	486.198
988	14.48	8286	MolFeature	635	6.4	937.363
989	14.48	22724	MolFeature	1223	13.6	954.386
990	14.48	311183	MolFeature	19881	41.5	469.175
991	14.48	41561	MolFeature	1729	19.2	939.377
992	14.5	8817	MolFeature	358	4	814.379
993	14.5	28347	MolFeature	1258	5.4	438.185
994	14.51	6924	MolFeature	488	3.8	513.215
995	14.52	5829	MolFeature	343	3.8	1020.42
996	14.53	53594	MolFeature	386	4.2	970.382
997	14.57	11253	MolFeature	496	5.5	759.32
998	14.57	54481	MolFeature	7123	38.8	309.146
999	14.57	44841	MolFeature	6105	27.2	291.138
1000	14.57	11037	MolFeature	639	6.7	796.368
1001	14.57	6621	MolFeature	380	4.2	777.33
1002	14.58	11638	MolFeature	1089	10.7	761.337
1003	14.58	13877	MolFeature	395	4.1	832.42
1004	14.61	12306	MolFeature	564	3.8	502.193
1005	14.61	39763	MolFeature	2176	14.4	327.023
1006	14.61	5016	MolFeature	428	4.6	572.223
1007	14.66	5661	MolFeature	543	3.3	351.186
1008	14.68	n.a.	AutoMS(n)	98408	n.a.	n.a.
1009	14.72	19729	MolFeature	1476	9.6	123.087
1010	14.73	41133	MolFeature	2250	14.2	169.084
1011	14.73	12566	MolFeature	392	4.4	974.414
1012	14.78	9294	MolFeature	332	3.4	531.216
1013	14.8	29958	MolFeature	1472	12.5	493.169
1014	14.8	164580	MolFeature	6726	25.5	489.217
1015	14.8	28555	MolFeature	1318	12.6	963.371
1016	14.81	418767	MolFeature	18058	153	958.416
1017	14.81	36465	MolFeature	1992	15.9	435.174
1018	14.81	185224	MolFeature	9257	45.3	453.182
1019	14.81	2103833	MolFeature	85362	330	471.19
1020	14.82	551033	MolFeature	27833	304.8	941.392
1021	14.82	27414	MolFeature	1613	10.8	417.166
1022	14.82	3160	MolFeature	383	3.9	223.122
1023	14.86	n.a.	AutoMS(n)	74557	n.a.	n.a.
1024	14.86	n.a.	AutoMS(n)	24053	n.a.	n.a.
1025	14.87	6498	MolFeature	381	3.3	599.217
1026	14.87	242886	MolFeature	22272	247.5	939.377
1027	14.88	11198	MolFeature	805	8.9	961.362
1028	14.88	70770	MolFeature	11193	112.1	451.167
1029	14.88	662649	MolFeature	71712	149.7	469.175
1030	14.88	15120	MolFeature	1631	12.7	451.166
1031	14.88	137706	MolFeature	9633	94	488.214
1032	14.88	40224	MolFeature	4728	52.5	488.214
1033	14.89	110419	MolFeature	10802	33.9	486.198
1034	14.89	n.a.	AutoMS(n)	185382	n.a.	n.a.
1035	14.89	9015	MolFeature	992	6.6	491.154
1036	14.9	8802	MolFeature	421	4.7	703.303
1037	14.9	44234	MolFeature	6061	40.1	327.023
1038	14.91	7216	MolFeature	242	3.2	798.37
1039	14.91	3336	MolFeature	301	3.3	977.355
1040	14.93	5491	MolFeature	786	8.1	761.23
1041	14.93	24166	MolFeature	333	3.6	999.408
1042	14.95	17979	MolFeature	291	3.2	1136.47
1043	14.95	20600	MolFeature	2330	6.3	181.082
1044	14.96	28942	MolFeature	394	4.4	1034.44
1045	14.96	12810	MolFeature	1363	11.3	441.219
1046	14.96	13407	MolFeature	407	4.5	911.421
1047	14.97	10167	MolFeature	534	5.9	666.257
1048	14.97	9457	MolFeature	801	4.1	649.234
1049	14.97	10602	MolFeature	762	3.1	504.206
1050	14.98	9644	MolFeature	528	5.9	1119.44
1051	15	n.a.	AutoMS(n)	111598	n.a.	n.a.
1052	15.01	11722	MolFeature	1218	8.2	502.192
1053	15.02	14793	MolFeature	1342	14.9	972.392
1054	15.03	36942	MolFeature	5635	31.9	485.167
1055	15.04	13884	MolFeature	369	3.2	689.324
1056	15.04	30894	MolFeature	3879	43.1	488.214
1057	15.04	n.a.	AutoMS(n)	185382	n.a.	n.a.
1058	15.05	32685	MolFeature	1024	7.8	707.331
1059	15.05	10312	MolFeature	291	3.2	540.216
1060	15.07	28878	MolFeature	1024	8.9	474.199
1061	15.07	4663	MolFeature	377	8.4	941.722
1062	15.08	28955	MolFeature	567	5.3	399.159
1063	15.08	939360	MolFeature	96816	1060.3	941.393
1064	15.08	33146	MolFeature	1929	17.9	705.319
1065	15.08	10077	MolFeature	1473	7.4	263.09
1066	15.08	196511	MolFeature	21026	102.8	453.182
1067	15.08	581001	MolFeature	33437	283.3	958.415
1068	15.08	1602860	MolFeature	172793	668	471.19
1069	15.08	40681	MolFeature	5028	40.2	435.174
1070	15.08	26850	MolFeature	3678	24.6	417.166
1071	15.08	971761	MolFeature	26075	52.2	488.214
1072	15.08	52409	MolFeature	2265	21.6	963.372
1073	15.08	34546	MolFeature	2027	17.2	493.169
1074	15.1	8921	MolFeature	365	4.1	1214.62
1075	15.11	8300	MolFeature	357	4	639.281
1076	15.11	8161	MolFeature	460	3.7	191.063
1077	15.12	58519	MolFeature	5760	36.4	169.084
1078	15.12	27646	MolFeature	3804	24.8	123.087
1079	15.13	88803	MolFeature	6685	38.7	274.22
1080	15.13	22838	MolFeature	2466	21.2	177.015
1081	15.13	7577	MolFeature	578	5.7	223.05
1082	15.14	61448	MolFeature	2468	27.4	974.407
1083	15.15	38313	MolFeature	425	3.8	979.362
1084	15.16	378337	MolFeature	27870	93.2	274.219
1085	15.18	19539	MolFeature	460	4.5	511.2
1086	15.18	19756	MolFeature	654	6.2	518.254
1087	15.19	29428	MolFeature	2655	7.2	181.082
1088	15.19	7721	MolFeature	1478	9.7	277.125
1089	15.19	10812	MolFeature	913	7.9	313.141
1090	15.19	15254	MolFeature	1411	5.8	295.132
1091	15.19	6618	MolFeature	765	8.4	564.24
1092	15.25	58502	MolFeature	3011	19	552.235
1093	15.25	14672	MolFeature	1490	10.6	179.067
1094	15.26	175851	MolFeature	18330	78.1	235.12
1095	15.26	13124	MolFeature	1549	14.8	648.265
1096	15.27	10106	MolFeature	456	4.3	865.367
1097	15.27	25241	MolFeature	2873	25	599.219
1098	15.27	51987	MolFeature	4720	16.3	230.2
1099	15.28	62755	MolFeature	6332	35.4	437.189
1100	15.28	12344	MolFeature	1424	12.2	721.312
1101	15.28	120603	MolFeature	8163	17.9	318.238
1102	15.32	5849	MolFeature	664	7.4	723.325
1103	15.33	8527	MolFeature	459	5.1	995.357
1104	15.33	8924	MolFeature	325	3.1	804.422
1105	15.34	10315	MolFeature	433	4.5	716.391
1106	15.34	92415	MolFeature	9934	43.3	487.182
1107	15.34	56793	MolFeature	6128	54.1	973.378
1108	15.34	134657	MolFeature	10428	43	504.207
1109	15.34	55926	MolFeature	5660	62.9	504.206
1110	15.34	59537	MolFeature	7940	16.6	469.175
1111	15.34	8458	MolFeature	1111	8.7	451.166
1112	15.34	25016	MolFeature	809	7.3	760.41
1113	15.35	14731	MolFeature	506	4.6	509.162
1114	15.35	15198	MolFeature	483	4.1	433.159
1115	15.37	2733	MolFeature	524	3.9	187.093
1116	15.37	14188	MolFeature	522	5.8	1001.32
1117	15.42	8530	MolFeature	927	8.5	285.019
1118	15.42	37750	MolFeature	4653	40.5	437.19
1119	15.42	24867	MolFeature	3319	31.6	648.265
1120	15.42	119588	MolFeature	12600	70.3	437.19
1121	15.47	479838	MolFeature	42516	142.1	274.219
1122	15.49	7565	MolFeature	1891	5.1	181.082
1123	15.49	7929	MolFeature	626	6.5	888.385
1124	15.49	16903	MolFeature	1738	7.8	334.231
1125	15.55	36134	MolFeature	3843	27.3	179.067
1126	15.55	15619	MolFeature	1537	4.2	181.082
1127	15.55	5686	MolFeature	586	6	888.385
1128	15.56	91121	MolFeature	7425	27.4	290.211
1129	15.62	21423	MolFeature	1659	7.7	472.221
1130	15.63	91124	MolFeature	12248	68.4	437.189
1131	15.64	15801	MolFeature	609	6.3	909.405
1132	15.64	9408	MolFeature	701	4.3	380.244
1133	15.64	128265	MolFeature	9463	20.8	318.238
1134	15.64	11771	MolFeature	1136	6.5	745.236
1135	15.65	26556	MolFeature	1653	13	490.206
1136	15.66	2846	MolFeature	421	4.7	1049.39
1137	15.69	4309	MolFeature	541	3.3	612.21
1138	15.69	52034	MolFeature	5995	35.3	595.186
1139	15.69	23664	MolFeature	1486	10.8	577.178
1140	15.72	22132	MolFeature	3077	10.7	230.2
1141	15.76	13531	MolFeature	1663	4.5	181.082
1142	15.77	7339	MolFeature	556	5.7	888.38
1143	15.78	10473	MolFeature	926	5.6	380.244
1144	15.8	16000	MolFeature	1884	12.9	775.243
1145	15.82	22304	MolFeature	2865	15	307.13
1146	15.82	15387	MolFeature	1288	5.8	334.231
1147	15.83	70073	MolFeature	3545	22.7	839.292
1148	15.83	48403	MolFeature	1782	7.8	856.316
1149	15.83	11384	MolFeature	1308	10.9	677.262
1150	15.83	12212	MolFeature	1302	6.8	362.258
1151	15.85	22880	MolFeature	1131	6.8	209.108
1152	15.86	8264	MolFeature	820	3.7	684.411
1153	15.87	4407	MolFeature	320	3.2	449.154
1154	15.88	11464	MolFeature	694	6.9	272.203
1155	15.88	4404	MolFeature	565	4.3	602.244
1156	15.93	11476	MolFeature	891	4.2	472.219
1157	15.94	6384	MolFeature	892	5.1	488.214
1158	15.94	3608	MolFeature	343	3.5	904.384
1159	15.96	7438	MolFeature	873	4.3	453.182
1160	15.96	9294	MolFeature	1655	4.5	181.082
1161	15.96	46030	MolFeature	5806	32.4	437.189
1162	15.96	17879	MolFeature	1775	5.5	249.133
1163	16.02	14861	MolFeature	396	3.1	561.177
1164	16.04	18902	MolFeature	2691	11.7	293.153
1165	16.04	35349	MolFeature	2813	19	596.208
1166	16.06	25794	MolFeature	315	4.9	1174.41
1167	16.06	126636	MolFeature	8089	23.3	579.184
1168	16.07	25531	MolFeature	3669	13.5	290.212
1169	16.08	17578	MolFeature	551	6.1	1157.39
1170	16.09	6190	MolFeature	490	5.4	1017.4
1171	16.1	11984	MolFeature	693	7.7	1015.39
1172	16.11	19881	MolFeature	3058	17.9	191.101
1173	16.11	18719	MolFeature	2028	12.1	209.109
1174	16.11	135844	MolFeature	9841	54.9	437.189
1175	16.13	16157	MolFeature	766	8.5	1179.43
1176	16.13	9774	MolFeature	705	3.4	453.183
1177	16.13	18922	MolFeature	272	3.9	1161.43
1178	16.13	5945	MolFeature	800	4.9	380.244
1179	16.14	16242	MolFeature	302	3.4	1196.46
1180	16.14	20810	MolFeature	1106	4.4	452.75
1181	16.16	28979	MolFeature	1146	5.1	430.741
1182	16.16	15480	MolFeature	984	4.9	816.471
1183	16.18	12827	MolFeature	1195	6.1	476.192
1184	16.2	9656	MolFeature	1112	7.4	244.213
1185	16.2	13401	MolFeature	406	3.8	625.225
1186	16.21	19670	MolFeature	1348	4.9	772.451
1187	16.21	397683	MolFeature	27724	98.7	439.205
1188	16.21	21498	MolFeature	1771	8.8	601.235
1189	16.21	103050	MolFeature	6906	54.4	618.259
1190	16.21	19382	MolFeature	579	4.2	1218.51
1191	16.23	24823	MolFeature	1640	6.5	728.432
1192	16.23	65690	MolFeature	3966	12.3	249.134
1193	16.23	43904	MolFeature	2314	25.7	439.204
1194	16.25	27406	MolFeature	546	3.6	571.311
1195	16.25	34753	MolFeature	1713	7.7	684.412
1196	16.25	19025	MolFeature	1624	10.5	1037.44
1197	16.25	33343	MolFeature	1227	8.6	540.791
1198	16.26	5356	MolFeature	525	5.8	1072.47
1199	16.26	8890	MolFeature	778	7.7	272.204
1200	16.26	18114	MolFeature	797	4.3	549.302
1201	16.27	17993	MolFeature	1141	4.7	640.392
1202	16.27	6531	MolFeature	917	7.2	515.23
1203	16.27	43390	MolFeature	1647	8.8	518.781
1204	16.28	8980	MolFeature	994	8.3	677.263
1205	16.28	15064	MolFeature	1137	4.8	527.292
1206	16.28	22201	MolFeature	3057	13.1	219.128
1207	16.28	16771	MolFeature	2199	11.8	201.12
1208	16.28	9366	MolFeature	488	3.7	685.332
1209	16.29	8747	MolFeature	390	4.3	1113.47
1210	16.29	3807	MolFeature	224	4.3	1148.5
1211	16.29	70161	MolFeature	2404	11.6	496.771
1212	16.29	191334	MolFeature	26310	146.9	437.19
1213	16.29	3514	MolFeature	551	6.1	891.399
1214	16.29	26075	MolFeature	2222	10.4	472.222
1215	16.29	7322	MolFeature	307	3.3	529.769
1216	16.29	7064	MolFeature	862	7.7	419.182
1217	16.29	21371	MolFeature	1926	16.6	873.391
1218	16.29	3196	MolFeature	389	4.3	909.405
1219	16.3	26029	MolFeature	1628	7.8	505.281
1220	16.3	13109	MolFeature	336	3.5	507.76
1221	16.3	13489	MolFeature	461	5.1	926.432
1222	16.31	61103	MolFeature	2858	15.2	474.761
1223	16.32	40149	MolFeature	2043	7.2	483.272
1224	16.33	65330	MolFeature	3229	13	452.751
1225	16.34	17102	MolFeature	2165	12.7	129.096
1226	16.35	16828	MolFeature	567	4.7	239.115
1227	16.35	15051	MolFeature	1854	16.5	111.088
1228	16.36	87975	MolFeature	3060	13.7	430.741
1229	16.36	21806	MolFeature	2749	13.4	453.182
1230	16.36	30605	MolFeature	1131	3.3	439.25
1231	16.38	99615	MolFeature	3451	15.4	816.471
1232	16.4	95329	MolFeature	3386	12.4	772.452
1233	16.41	10813	MolFeature	418	3.1	276.148
1234	16.43	36546	MolFeature	4030	11.9	325.174
1235	16.43	30576	MolFeature	1951	15	504.227
1236	16.43	74586	MolFeature	3501	13.9	728.431
1237	16.44	11111	MolFeature	782	3	396.237
1238	16.44	18904	MolFeature	1281	8.6	487.203
1239	16.44	11677	MolFeature	962	4.8	520.176
1240	16.45	52133	MolFeature	6863	21.3	249.134
1241	16.46	73746	MolFeature	3789	17	684.411
1242	16.46	21322	MolFeature	1339	5.8	293.153
1243	16.47	42971	MolFeature	1745	7.5	596.371
1244	16.47	47072	MolFeature	2930	12.2	640.391
1245	16.49	9990	MolFeature	639	6	584.809
1246	16.49	22599	MolFeature	1129	6.7	508.33
1247	16.5	11733	MolFeature	766	5.4	562.799
1248	16.51	20673	MolFeature	593	4	571.31
1249	16.51	15846	MolFeature	1738	15.4	111.088
1250	16.51	8390	MolFeature	480	5.2	383.171
1251	16.52	5464	MolFeature	881	7.4	401.18
1252	16.52	10127	MolFeature	374	3.8	418.204
1253	16.52	15020	MolFeature	793	4.3	549.301
1254	16.52	14499	MolFeature	2258	15.9	597.201
1255	16.52	7070	MolFeature	492	5.4	369.158
1256	16.53	23963	MolFeature	1343	9.4	540.79
1257	16.54	11378	MolFeature	781	6	328.184
1258	16.54	62830	MolFeature	3983	20.9	275.145
1259	16.55	13867	MolFeature	1456	9	137.063
1260	16.55	80111	MolFeature	6110	43.5	257.137
1261	16.59	28084	MolFeature	1233	5.9	505.28
1262	16.59	40324	MolFeature	1659	8	496.77
1263	16.61	13371	MolFeature	230	3.4	1145.46
1264	16.63	33676	MolFeature	569	6	699.24
1265	16.63	86190	MolFeature	5688	40.1	694.286
1266	16.63	25856	MolFeature	1323	4.6	483.27
1267	16.63	79747	MolFeature	7818	30.3	353.201
1268	16.63	57047	MolFeature	2156	11.5	474.761
1269	16.64	126295	MolFeature	11310	88.9	515.231
1270	16.64	8206	MolFeature	650	5.9	659.253
1271	16.64	158069	MolFeature	9735	81.1	353.202
1272	16.64	9407	MolFeature	614	6.8	325.05
1273	16.65	15686	MolFeature	612	6.8	1277.51
1274	16.66	63252	MolFeature	2318	9.3	452.75
1275	16.66	26649	MolFeature	1662	6.4	396.237
1276	16.67	26088	MolFeature	2537	13.3	275.145
1277	16.68	78789	MolFeature	2312	10.4	430.741
1278	16.69	16954	MolFeature	2093	14.9	257.137
1279	16.7	9486	MolFeature	516	3.2	439.753
1280	16.72	95310	MolFeature	6631	21.8	199.09
1281	16.72	75357	MolFeature	2656	13.2	816.471
1282	16.72	84446	MolFeature	3706	15.7	167.069
1283	16.73	13526	MolFeature	1480	6.9	472.221
1284	16.73	35168	MolFeature	3525	27.8	618.259
1285	16.73	14101	MolFeature	1601	9.8	455.197
1286	16.73	17270	MolFeature	1181	6.8	601.235
1287	16.73	7038	MolFeature	299	3.1	595.19
1288	16.73	116792	MolFeature	11684	9.6	439.205
1289	16.73	11808	MolFeature	288	4.5	1218.51
1290	16.73	3096	MolFeature	391	3.7	0
1291	16.74	30306	MolFeature	1213	5.8	417.24
1292	16.75	11493	MolFeature	230	4.1	1229.48
1293	16.75	15935	MolFeature	399	3.1	464.31
1294	16.75	19427	MolFeature	763	4.2	629.225
1295	16.76	10076	MolFeature	352	3	420.291
1296	16.76	48241	MolFeature	2641	9.7	772.451
1297	16.76	33746	MolFeature	3209	28.5	111.088
1298	16.76	6814	MolFeature	840	3.6	217.132
1299	16.76	27488	MolFeature	2014	18.2	467.196
1300	16.76	25054	MolFeature	551	6.1	646.249
1301	16.78	9797	MolFeature	708	3.8	549.298
1302	16.79	20176	MolFeature	1720	8	505.146
1303	16.79	60862	MolFeature	2391	9.5	728.431
1304	16.81	15760	MolFeature	1080	5.7	518.78
1305	16.81	18287	MolFeature	533	3.6	191.101
1306	16.82	53440	MolFeature	539	3.9	788.439
1307	16.83	14349	MolFeature	609	3.3	201.119
1308	16.84	49757	MolFeature	2391	10.7	684.411
1309	16.84	15635	MolFeature	1301	6.3	496.77
1310	16.84	3383	MolFeature	312	3.5	926.428
1311	16.84	22237	MolFeature	1173	5.6	505.278
1312	16.84	19418	MolFeature	2948	18	455.197
1313	16.84	21961	MolFeature	3130	14.6	472.221
1314	16.85	23225	MolFeature	1653	6.9	640.39
1315	16.86	30154	MolFeature	3135	13.3	316.223
1316	16.86	28299	MolFeature	1564	8.3	474.759
1317	16.87	7935	MolFeature	465	3	744.423
1318	16.87	26257	MolFeature	1412	4.9	483.267
1319	16.88	12636	MolFeature	780	5.5	700.402
1320	16.88	10384	MolFeature	616	3.9	214.207
1321	16.89	19553	MolFeature	1152	7.8	840.411
1322	16.89	84398	MolFeature	7477	19.1	351.186
1323	16.89	28459	MolFeature	1642	6.6	452.75
1324	16.9	17876	MolFeature	706	5.8	364.156
1325	16.9	9550	MolFeature	859	5.1	656.382
1326	16.9	5751	MolFeature	957	5.9	329.124
1327	16.9	12508	MolFeature	1759	7.2	311.116
1328	16.91	12472	MolFeature	659	4.2	313.114
1329	16.91	12551	MolFeature	956	5.9	860.489
1330	16.92	10436	MolFeature	304	3.2	524.322
1331	16.92	19463	MolFeature	385	4.2	659.342
1332	16.92	11988	MolFeature	475	3.9	331.12
1333	16.93	18324	MolFeature	496	3.3	629.326
1334	16.96	9619	MolFeature	629	5.1	606.819
1335	16.97	6070	MolFeature	387	4.3	415.136
1336	16.97	11542	MolFeature	289	3.2	643.167
1337	16.97	5715	MolFeature	935	8.6	522.17
1338	16.97	29263	MolFeature	3593	16.8	505.146
1339	16.98	36642	MolFeature	3653	18.6	476.192
1340	16.98	16405	MolFeature	1132	7.5	482.757
1341	16.99	19708	MolFeature	934	6.1	221.068
1342	17	119077	MolFeature	10296	43.7	167.069
1343	17	173362	MolFeature	16517	54.3	199.09
1344	17	24130	MolFeature	2102	10.6	149.061
1345	17	7226	MolFeature	454	5	645.84
1346	17	32840	MolFeature	4612	12.5	181.082
1347	17	31258	MolFeature	3482	9.2	507.159
1348	17.01	16462	MolFeature	1081	10.2	584.81
1349	17.02	37829	MolFeature	5817	14.8	351.186
1350	17.02	22847	MolFeature	962	6.6	615.323
1351	17.02	20603	MolFeature	1377	6.8	816.47
1352	17.02	29665	MolFeature	1449	8.4	460.747
1353	17.02	16809	MolFeature	1377	9.8	524.183
1354	17.02	46862	MolFeature	4673	41.7	313.213
1355	17.02	13978	MolFeature	1359	7	555.196
1356	17.03	6576	MolFeature	801	7.9	581.199
1357	17.04	27302	MolFeature	432	3.8	603.795
1358	17.04	27354	MolFeature	1731	12.2	562.8
1359	17.04	45018	MolFeature	1579	9.9	438.737
1360	17.05	15710	MolFeature	943	5.5	0
1361	17.05	16145	MolFeature	861	8.4	488.213
1362	17.05	37418	MolFeature	1683	12.5	593.313
1363	17.05	28732	MolFeature	1300	9.7	265.126
1364	17.05	21818	MolFeature	1707	6.3	772.451
1365	17.05	24010	MolFeature	2100	14	571.304
1366	17.06	26695	MolFeature	1251	9.9	601.317
1367	17.06	44602	MolFeature	2229	15.6	540.79
1368	17.06	31190	MolFeature	697	4.6	500.284
1369	17.06	40042	MolFeature	1165	9.6	416.726
1370	17.06	5339	MolFeature	276	3.1	573.789
1371	17.06	26991	MolFeature	1487	5.9	728.43
1372	17.08	327844	MolFeature	27502	111.6	195.059
1373	17.08	72054	MolFeature	6442	35.8	167.032
1374	17.08	30603	MolFeature	2503	13.6	549.295
1375	17.08	33384	MolFeature	2060	19.8	570.796
1376	17.09	39112	MolFeature	2033	16.4	579.308
1377	17.11	54604	MolFeature	2199	11.7	518.78
1378	17.11	8543	MolFeature	384	4.1	529.77
1379	17.12	12527	MolFeature	276	3.2	994.395
1380	17.12	12538	MolFeature	477	3.5	581.785
1381	17.12	14376	MolFeature	1305	9.4	788.442
1382	17.12	13768	MolFeature	547	3.7	840.409
1383	17.13	19788	MolFeature	1773	8	684.411
1384	17.13	21552	MolFeature	2757	19.6	524.186
1385	17.13	6861	MolFeature	1005	7.6	526.184
1386	17.13	18068	MolFeature	1838	6.7	509.16
1387	17.13	1275	MolFeature	271	3	1030.36
1388	17.13	25478	MolFeature	810	5.3	744.422
1389	17.14	76429	MolFeature	6254	16.6	507.171
1390	17.14	29555	MolFeature	4334	11	351.186
1391	17.14	13182	MolFeature	1196	7.1	656.382
1392	17.14	9454	MolFeature	743	6	822.399
1393	17.14	48464	MolFeature	2273	20.3	313.212
1394	17.14	4405	MolFeature	435	4.8	1013.36
1395	17.15	11575	MolFeature	584	5.3	559.775
1396	17.15	76271	MolFeature	3068	14.8	496.77
1397	17.16	7954	MolFeature	453	4.8	507.76
1398	17.17	25143	MolFeature	637	4.4	537.766
1399	17.17	103717	MolFeature	7021	29.9	316.223
1400	17.17	59058	MolFeature	2809	20.8	535.288
1401	17.18	5642	MolFeature	462	5.1	521.138
1402	17.18	6892	MolFeature	309	3.4	786.421
1403	17.19	13856	MolFeature	380	4.2	1052.56
1404	17.19	27366	MolFeature	1011	7.1	700.403
1405	17.2	8689	MolFeature	436	4.1	485.749
1406	17.2	126741	MolFeature	4307	28.2	504.766
1407	17.2	19450	MolFeature	1084	10.2	489.173
1408	17.21	81186	MolFeature	3303	17.6	474.76
1409	17.21	13232	MolFeature	618	6.9	515.755
1410	17.23	26438	MolFeature	1197	9.3	856.403
1411	17.23	54093	MolFeature	2822	18.7	513.278
1412	17.24	8197	MolFeature	391	4	463.739
1413	17.24	12806	MolFeature	596	6.6	493.746
1414	17.25	9707	MolFeature	523	5.4	356.035
1415	17.25	131742	MolFeature	4371	28.9	482.756
1416	17.25	4947	MolFeature	360	4	230.199
1417	17.25	75566	MolFeature	3551	14.3	452.75
1418	17.26	53605	MolFeature	3423	24	491.268
1419	17.26	11532	MolFeature	577	3.2	207.093
1420	17.27	7347	MolFeature	1062	6.5	288.196
1421	17.27	5530	MolFeature	357	3.3	441.729
1422	17.29	114783	MolFeature	4046	23.4	460.746
1423	17.29	119035	MolFeature	15766	87.7	167.032
1424	17.29	543394	MolFeature	56846	230.6	195.059
1425	17.29	39736	MolFeature	2093	8.5	469.258
1426	17.3	11378	MolFeature	609	3.7	295.168
1427	17.31	74304	MolFeature	3385	15.2	430.74
1428	17.33	29313	MolFeature	1766	11.1	447.248
1429	17.33	100179	MolFeature	3750	23.5	438.736
1430	17.34	27028	MolFeature	1291	6.6	425.237
1431	17.34	69681	MolFeature	3434	17	816.471
1432	17.35	11798	MolFeature	365	3.5	522.191
1433	17.37	23845	MolFeature	1574	11.6	478.207
1434	17.37	89738	MolFeature	3426	17.7	416.727
1435	17.38	17712	MolFeature	717	4.3	403.226
1436	17.4	54224	MolFeature	3793	13.9	772.451
1437	17.41	64364	MolFeature	3488	25.2	788.443
1438	17.42	16942	MolFeature	2484	10.6	596.371
1439	17.42	34240	MolFeature	2657	17.4	744.422
1440	17.42	23393	MolFeature	660	7.3	1130.44
1441	17.43	45752	MolFeature	1723	19.1	1113.42
1442	17.43	8436	MolFeature	730	6.3	350.697
1443	17.43	96294	MolFeature	5760	15.6	181.082
1444	17.43	13695	MolFeature	675	7.5	1095.41
1445	17.43	289034	MolFeature	12225	22.1	557.202
1446	17.43	44966	MolFeature	4102	16.3	728.431
1447	17.43	173571	MolFeature	7361	16.4	331.22
1448	17.43	26319	MolFeature	2255	13.2	191.101
1449	17.43	18162	MolFeature	1030	3.7	539.194
1450	17.44	9817	MolFeature	753	5.4	193.08
1451	17.44	19384	MolFeature	1882	9.2	552.35
1452	17.44	29755	MolFeature	2098	13.9	612.362
1453	17.44	108631	MolFeature	3444	26.6	574.226
1454	17.45	52780	MolFeature	2908	20.5	700.403
1455	17.45	45223	MolFeature	3759	16.9	684.41
1456	17.45	17107	MolFeature	221	3.3	1135.4
1457	17.46	29104	MolFeature	1970	8.4	316.223
1458	17.46	29403	MolFeature	2782	16.4	656.382
1459	17.47	27551	MolFeature	911	7.5	568.343
1460	17.47	14336	MolFeature	1559	10.6	508.331
1461	17.49	10077	MolFeature	715	5.4	249.097
1462	17.5	4240	MolFeature	733	6	420.29
1463	17.5	23700	MolFeature	1644	10	263.147
1464	17.5	29068	MolFeature	1966	8.2	640.39
1465	17.5	8880	MolFeature	567	3.3	579.182
1466	17.5	9145	MolFeature	1045	8.1	464.31
1467	17.5	6141	MolFeature	311	3.4	480.303
1468	17.54	16846	MolFeature	626	6.1	524.323
1469	17.55	21530	MolFeature	2472	17.1	367.178
1470	17.55	12009	MolFeature	1590	8.7	309.146
1471	17.55	19557	MolFeature	1965	8.8	349.17
1472	17.56	18568	MolFeature	614	3	251.147
1473	17.6	14667	MolFeature	490	4.1	679.277
1474	17.61	39715	MolFeature	4714	27.6	191.101
1475	17.63	6008	MolFeature	619	4.8	423.196
1476	17.64	12800	MolFeature	1354	12.7	263.194
1477	17.64	2968	MolFeature	425	3.8	534.285
1478	17.65	33318	MolFeature	378	3.7	1074.45
1479	17.65	7618	MolFeature	784	8.7	230.199
1480	17.66	37063	MolFeature	2739	16.8	230.126
1481	17.66	155220	MolFeature	19596	53.2	181.082
1482	17.66	843502	MolFeature	45905	233.3	213.103
1483	17.67	22235	MolFeature	2019	11.1	235.081
1484	17.67	23835	MolFeature	431	4.5	447.19
1485	17.7	22314	MolFeature	3544	15.8	349.17
1486	17.7	16652	MolFeature	2129	5.4	351.185
1487	17.7	20901	MolFeature	2652	18.3	367.178
1488	17.7	37667	MolFeature	3486	32.9	402.21
1489	17.7	7788	MolFeature	962	7.9	407.165
1490	17.7	9890	MolFeature	933	4	596.37
1491	17.71	14915	MolFeature	791	5.2	469.175
1492	17.71	393201	MolFeature	19622	146.6	518.233
1493	17.73	8987	MolFeature	762	5.9	856.402
1494	17.73	42894	MolFeature	587	6.5	758.343
1495	17.74	47104	MolFeature	4032	16.4	195.059
1496	17.76	37396	MolFeature	2961	13.8	627.174
1497	17.79	12483	MolFeature	1841	16.7	323.159
1498	17.8	33540	MolFeature	904	8.5	305.151
1499	17.8	58649	MolFeature	5909	29.9	318.238
1500	17.81	4894	MolFeature	665	4.6	367.178
1501	17.81	4699	MolFeature	591	5.1	655.279
1502	17.81	8829	MolFeature	909	5.7	269.12
1503	17.84	7506	MolFeature	746	4	224.036
1504	17.85	38001	MolFeature	3215	18.8	191.101
1505	17.86	28761	MolFeature	542	3.8	616.24
1506	17.89	3654	MolFeature	400	3.7	857.406
1507	17.91	60778	MolFeature	2882	18.9	469.175
1508	17.91	10138	MolFeature	820	6.3	856.402
1509	17.94	9878	MolFeature	680	3.5	313.132
1510	17.94	18106	MolFeature	455	3.3	331.139
1511	17.94	8827	MolFeature	496	3.4	840.408
1512	17.95	6468	MolFeature	515	3.1	824.414
1513	17.96	27356	MolFeature	3159	12.8	195.059
1514	17.97	27019	MolFeature	1044	7.8	872.395
1515	18.02	52164	MolFeature	5740	33.6	191.101
1516	18.06	51446	MolFeature	5633	41.4	478.207
1517	18.06	5226	MolFeature	622	4.7	497.221
1518	18.06	101803	MolFeature	11251	69.6	302.246
1519	18.06	13243	MolFeature	1332	12.6	532.254
1520	18.09	7059	MolFeature	639	4.9	856.403
1521	18.11	22661	MolFeature	2048	9.8	327.154
1522	18.11	32888	MolFeature	3243	11.6	295.132
1523	18.12	20410	MolFeature	3511	9.5	181.082
1524	18.13	35817	MolFeature	2631	10.7	195.059
1525	18.13	89295	MolFeature	4243	21.6	213.103
1526	18.15	43980	MolFeature	3205	11.9	353.201
1527	18.18	7253	MolFeature	569	4.3	872.396
1528	18.2	34341	MolFeature	1853	20.6	346.265
1529	18.26	40192	MolFeature	3154	35	672.304
1530	18.27	40232	MolFeature	4889	42.4	331.222
1531	18.27	3206	MolFeature	344	3.8	637.271
1532	18.27	16943	MolFeature	427	3.8	677.261
1533	18.27	3944	MolFeature	344	3.8	325.05
1534	18.27	5470	MolFeature	379	3.7	670.337
1535	18.27	43160	MolFeature	5459	21	493.25
1536	18.27	24850	MolFeature	3485	9.6	331.22
1537	18.27	33042	MolFeature	2464	19.4	277.124
1538	18.27	3079	MolFeature	486	5	675.297
1539	18.28	8065	MolFeature	1072	5	349.132
1540	18.28	64403	MolFeature	6839	24.4	295.132
1541	18.28	29705	MolFeature	4813	23.1	327.154
1542	18.28	9102	MolFeature	911	8.5	258.227
1543	18.28	41739	MolFeature	290	3.4	981.447
1544	18.3	10271	MolFeature	387	4.3	1169.53
1545	18.33	47248	MolFeature	6599	17.9	181.082
1546	18.37	34292	MolFeature	4363	16	285.103
1547	18.38	15817	MolFeature	485	5.4	1051.45
1548	18.38	21690	MolFeature	1890	21	1046.5
1549	18.38	33116	MolFeature	2838	31.4	353.202
1550	18.38	82260	MolFeature	8135	76.7	532.255
1551	18.38	192679	MolFeature	20819	77.2	353.202
1552	18.38	15063	MolFeature	1647	5.9	497.223
1553	18.38	76152	MolFeature	8245	91.6	515.231
1554	18.39	24513	MolFeature	2106	11.7	261.168
1555	18.39	12926	MolFeature	1036	6	537.21
1556	18.4	11381	MolFeature	1103	7.5	423.197
1557	18.4	16700	MolFeature	811	5.6	509.198
1558	18.43	9651	MolFeature	705	5.5	532.794
1559	18.44	30219	MolFeature	2648	16.7	259.153
1560	18.45	12593	MolFeature	438	4.9	947.397
1561	18.45	5618	MolFeature	1548	6.3	195.06
1562	18.46	25632	MolFeature	2185	11	318.238
1563	18.47	32935	MolFeature	2275	14.1	302.246
1564	18.48	30474	MolFeature	1129	7.9	510.784
1565	18.49	61000	MolFeature	6699	39.2	328.221
1566	18.5	11233	MolFeature	548	3.8	800.48
1567	18.5	14100	MolFeature	831	4.6	519.295
1568	18.5	17669	MolFeature	467	3.5	594.334
1569	18.51	7145	MolFeature	402	4	0
1570	18.51	22396	MolFeature	730	8.1	472.222
1571	18.51	7471	MolFeature	1051	6.4	455.2
1572	18.53	27480	MolFeature	1696	5.5	379.265
1573	18.53	15064	MolFeature	2219	14	259.153
1574	18.53	14224	MolFeature	499	4.5	627.176
1575	18.54	12638	MolFeature	902	4.8	397.272
1576	18.55	23215	MolFeature	2877	15.2	451.236
1577	18.55	18790	MolFeature	341	3	976.56
1578	18.55	59945	MolFeature	3060	13	336.225
1579	18.55	65306	MolFeature	2785	10.5	433.157
1580	18.56	14379	MolFeature	874	5.1	415.149
1581	18.56	102924	MolFeature	349	3.1	800.477
1582	18.58	8732	MolFeature	620	4.7	489.155
1583	18.59	20910	MolFeature	338	3.7	915.356
1584	18.6	6491	MolFeature	867	7.4	322.212
1585	18.62	54622	MolFeature	3742	11.5	312.192
1586	18.62	5328	MolFeature	502	5.6	546.232
1587	18.62	264385	MolFeature	15878	18	553.33
1588	18.63	1088589	MolFeature	56795	111.7	277.161
1589	18.63	11602	MolFeature	432	4.3	571.335
1590	18.63	12344	MolFeature	1515	9.2	829.5
1591	18.63	15847	MolFeature	1193	6	475.275
1592	18.63	59338	MolFeature	2799	19.6	317.147
1593	18.63	6149	MolFeature	488	5.4	847.506
1594	18.64	19252	MolFeature	328	3.1	985.495
1595	18.65	75258	MolFeature	3824	11.7	465.178
1596	18.65	25230	MolFeature	1977	12.8	380.208
1597	18.65	27142	MolFeature	1633	12.1	444.754
1598	18.66	18459	MolFeature	1277	8	712.438
1599	18.68	27888	MolFeature	488	4	447.17
1600	18.69	6686	MolFeature	888	4.8	404.226
1601	18.69	20709	MolFeature	1051	5.7	313.212
1602	18.69	8419	MolFeature	894	5.1	269.122
1603	18.7	5120	MolFeature	811	4.4	309.147
1604	18.71	11513	MolFeature	727	4.7	668.419
1605	18.71	30521	MolFeature	597	3.6	541.306
1606	18.73	32658	MolFeature	762	4.7	431.256
1607	18.74	39506	MolFeature	1809	12.3	844.5
1608	18.81	30177	MolFeature	1751	12.1	800.479
1609	18.81	16012	MolFeature	1039	7.5	400.735
1610	18.82	5842	MolFeature	449	3.5	580.377
1611	18.84	87216	MolFeature	8548	63.6	454.211
1612	18.84	39761	MolFeature	532	4.9	443.223
1613	18.85	11992	MolFeature	1396	14.1	748.386
1614	18.85	276965	MolFeature	32739	64.4	277.161
1615	18.85	15387	MolFeature	2552	7.9	312.192
1616	18.85	34563	MolFeature	5399	6.1	553.33
1617	18.86	27553	MolFeature	2371	9	295.133
1618	18.86	26610	MolFeature	513	5.2	629.332
1619	18.86	191862	MolFeature	435	3.4	611.316
1620	18.87	19337	MolFeature	2239	15.6	317.147
1621	18.88	27637	MolFeature	2447	15.4	756.459
1622	18.89	10617	MolFeature	510	3.5	840.412
1623	18.9	67978	MolFeature	957	5.1	607.327
1624	18.9	10502	MolFeature	289	3.1	576.814
1625	18.9	3258	MolFeature	705	3.8	404.227
1626	18.9	24114	MolFeature	373	3.1	617.808
1627	18.91	8509	MolFeature	367	4.1	615.834
1628	18.91	6381	MolFeature	447	3.2	409.182
1629	18.92	15300	MolFeature	545	5.6	932.542
1630	18.94	8452	MolFeature	318	3.5	585.823
1631	18.95	71352	MolFeature	2490	15.5	712.439
1632	18.95	9552	MolFeature	832	5.9	593.322
1633	18.95	10446	MolFeature	739	4.4	824.417
1634	18.95	25988	MolFeature	585	5.4	504.218
1635	18.97	8431	MolFeature	763	7.1	610.326
1636	18.99	37055	MolFeature	418	3.5	575.294
1637	18.99	18645	MolFeature	883	5.8	563.309
1638	19.02	31646	MolFeature	863	7	571.313
1639	19.02	10693	MolFeature	599	4.3	888.52
1640	19.02	184474	MolFeature	9004	42.7	520.249
1641	19.04	34520	MolFeature	615	4.8	532.795
1642	19.04	32363	MolFeature	1325	7.4	625.402
1643	19.06	11237	MolFeature	674	4.6	844.499
1644	19.06	24921	MolFeature	1455	14.3	286.217
1645	19.06	24289	MolFeature	1175	7.1	541.301
1646	19.08	17273	MolFeature	981	7.6	549.303
1647	19.08	39180	MolFeature	490	3.4	551.78
1648	19.1	13846	MolFeature	730	5.1	510.785
1649	19.11	12402	MolFeature	630	4.9	580.378
1650	19.13	14816	MolFeature	541	3.3	431.25
1651	19.14	25558	MolFeature	1151	10.8	518.78
1652	19.15	32345	MolFeature	441	3.4	529.772
1653	19.15	21753	MolFeature	1298	8.5	527.29
1654	19.17	30394	MolFeature	2124	6.6	405.153
1655	19.18	27622	MolFeature	1122	7.6	488.774
1656	19.18	44171	MolFeature	1204	7.5	808.426
1657	19.19	13198	MolFeature	563	3.9	800.479
1658	19.2	18015	MolFeature	812	3.4	497.281
1659	19.22	42210	MolFeature	4450	25.4	235.121
1660	19.22	6423	MolFeature	701	5.1	545.287
1661	19.22	197929	MolFeature	12681	18.4	328.185
1662	19.22	68592	MolFeature	4029	27.7	333.14
1663	19.23	90014	MolFeature	2212	11.2	318.239
1664	19.23	8635	MolFeature	436	3.8	816.469
1665	19.23	18534	MolFeature	1147	8.1	505.278
1666	19.24	8220	MolFeature	273	3	507.758
1667	19.24	7095	MolFeature	787	5.8	257.138
1668	19.24	273936	MolFeature	15197	66.2	293.154
1669	19.24	17443	MolFeature	1127	5	291.138
1670	19.26	7017	MolFeature	690	5.5	321.144
1671	19.26	213421	MolFeature	10879	21.4	277.161
1672	19.26	34297	MolFeature	985	6.5	466.765
1673	19.27	10025	MolFeature	522	5.3	920.496
1674	19.28	7847	MolFeature	507	3.2	234.043
1675	19.28	31173	MolFeature	703	4.6	483.272
1676	19.28	15713	MolFeature	1592	7.2	121.071
1677	19.29	18879	MolFeature	878	7.2	474.76
1678	19.29	12195	MolFeature	331	3.2	455.194
1679	19.31	20609	MolFeature	727	3.6	155.071
1680	19.32	12838	MolFeature	1167	7.2	808.425
1681	19.32	45230	MolFeature	1627	10.3	603.322
1682	19.32	13707	MolFeature	430	4.6	389.163
1683	19.32	18123	MolFeature	440	3.4	638.354
1684	19.32	15022	MolFeature	872	6.6	643.31
1685	19.32	14237	MolFeature	1184	7.5	585.315
1686	19.33	163785	MolFeature	10025	52.6	275.146
1687	19.33	30592	MolFeature	1355	6.4	195.095
1688	19.33	4002	MolFeature	658	4.9	257.138
1689	19.34	24063	MolFeature	3270	18.7	235.12
1690	19.35	31958	MolFeature	713	3.8	221.106
1691	19.35	21792	MolFeature	904	4.9	453.26
1692	19.35	3848	MolFeature	271	3	675.306
1693	19.36	22061	MolFeature	590	4	461.261
1694	19.36	23422	MolFeature	895	5.6	712.438
1695	19.36	35162	MolFeature	924	8.3	452.75
1696	19.37	17778	MolFeature	639	3.8	471.261
1697	19.38	5676	MolFeature	488	4.6	494.236
1698	19.39	4310	MolFeature	336	3.7	732.345
1699	19.39	12045	MolFeature	327	3.6	719.338
1700	19.4	6985	MolFeature	814	6.1	372.158
1701	19.4	52683	MolFeature	5729	17.9	405.152
1702	19.4	19491	MolFeature	1571	16.1	241.214
1703	19.42	19148	MolFeature	720	4.9	844.5
1704	19.43	33964	MolFeature	4786	37.3	161.059
1705	19.44	34292	MolFeature	6130	32.2	275.146
1706	19.44	10644	MolFeature	607	3.9	668.419
1707	19.44	70716	MolFeature	10181	44.3	293.153
1708	19.45	5247	MolFeature	853	5.5	219.127
1709	19.45	9779	MolFeature	737	6.4	816.471
1710	19.45	22380	MolFeature	595	3.3	391.175
1711	19.45	7250	MolFeature	1059	4.7	291.138
1712	19.45	12830	MolFeature	1074	6.7	808.425
1713	19.46	34978	MolFeature	1351	9.2	840.413
1714	19.47	63562	MolFeature	649	3.5	351.187
1715	19.47	33136	MolFeature	968	8.8	860.491
1716	19.47	11075	MolFeature	1407	7	369.194
1717	19.48	5505	MolFeature	273	3	990.413
1718	19.5	12616	MolFeature	1138	7.8	800.48
1719	19.51	12124	MolFeature	630	3.9	772.45
1720	19.54	18528	MolFeature	810	7.1	816.471
1721	19.55	155868	MolFeature	13310	83.5	217.113
1722	19.56	54217	MolFeature	7887	61.5	161.059
1723	19.57	24375	MolFeature	613	4.8	457.198
1724	19.58	44357	MolFeature	6488	28.2	293.153
1725	19.59	10167	MolFeature	1103	6.2	485.201
1726	19.59	19033	MolFeature	1251	7.9	756.458
1727	19.6	7881	MolFeature	699	4.4	752.39
1728	19.6	13525	MolFeature	1012	6.3	808.425
1729	19.61	118658	MolFeature	335	3.1	735.362
1730	19.63	6846	MolFeature	1151	9.3	355.216
1731	19.63	2156	MolFeature	567	5.4	315.133
1732	19.63	10734	MolFeature	996	9.2	585.23
1733	19.64	13296	MolFeature	1511	8.7	263.147
1734	19.64	6240	MolFeature	690	5.9	534.27
1735	19.64	27254	MolFeature	338	3.4	631.287
1736	19.64	16881	MolFeature	1122	6.3	485.202
1737	19.64	14228	MolFeature	513	4	359.247
1738	19.67	112111	MolFeature	405	3.2	713.332
1739	19.68	34740	MolFeature	1007	11.2	708.372
1740	19.68	58325	MolFeature	2341	14	824.418
1741	19.69	20072	MolFeature	590	4.1	728.431
1742	19.7	36799	MolFeature	486	4.5	640.391
1743	19.7	19363	MolFeature	1336	8.3	712.439
1744	19.7	24279	MolFeature	674	5.9	684.412
1745	19.71	16588	MolFeature	2380	12.5	275.145
1746	19.71	33507	MolFeature	4712	20.5	293.153
1747	19.71	17090	MolFeature	1348	10.2	330.236
1748	19.73	62913	MolFeature	2184	14.8	840.411
1749	19.76	9800	MolFeature	330	3.7	242.233
1750	19.76	35830	MolFeature	915	6.8	331.14
1751	19.78	99106	MolFeature	1164	10.8	664.352
1752	19.79	21565	MolFeature	2388	13.8	263.147
1753	19.81	6770	MolFeature	644	4.1	668.419
1754	19.81	5411	MolFeature	272	3	81.0479
1755	19.81	7422	MolFeature	841	6.4	825.422
1756	19.81	5957	MolFeature	820	4.6	437.189
1757	19.82	22737	MolFeature	562	3.5	313.132
1758	19.82	21392	MolFeature	2019	12.1	824.418
1759	19.83	49038	MolFeature	2919	9.1	405.153
1760	19.83	1574	MolFeature	456	3.1	95.0601
1761	19.84	14526	MolFeature	415	4.1	531.224
1762	19.87	11461	MolFeature	834	5.2	808.425
1763	19.88	24464	MolFeature	1318	11.5	620.332
1764	19.89	32203	MolFeature	610	3.6	209.109
1765	19.9	11203	MolFeature	1832	10.6	263.147
1766	19.91	9838	MolFeature	749	6.1	566.285
1767	19.91	57398	MolFeature	3232	27.9	203.136
1768	19.93	16347	MolFeature	560	4.4	314.208
1769	19.95	13647	MolFeature	829	5.4	319.162
1770	19.95	317573	MolFeature	23624	68.2	279.176
1771	19.96	26108	MolFeature	1919	15.7	347.154
1772	19.96	28642	MolFeature	1394	6	328.221
1773	19.96	28423	MolFeature	1652	7.4	233.142
1774	19.96	79350	MolFeature	6726	43.9	325.175
1775	19.96	46178	MolFeature	2991	14.2	342.198
1776	19.96	46445	MolFeature	1152	6.2	307.167
1777	20	6663	MolFeature	405	3.7	683.334
1778	20	67216	MolFeature	1682	7.7	576.311
1779	20.01	6108	MolFeature	1562	12.6	193.116
1780	20.01	2921	MolFeature	299	3.3	581.266
1781	20.03	5567	MolFeature	895	6.7	372.158
1782	20.03	53034	MolFeature	8512	26.6	405.153
1783	20.04	48080	MolFeature	345	3.2	892.399
1784	20.05	47764	MolFeature	2174	14.7	840.411
1785	20.06	35454	MolFeature	1680	10.1	824.418
1786	20.07	41431	MolFeature	3373	21.9	219.128
1787	20.09	25973	MolFeature	312	3.2	980.436
1788	20.1	54544	MolFeature	790	3.1	417.164
1789	20.1	78572	MolFeature	2427	21.4	334.209
1790	20.1	5467	MolFeature	303	3.1	845.369
1791	20.11	39592	MolFeature	494	4.1	528.227
1792	20.12	41093	MolFeature	2716	11.3	532.292
1793	20.12	7700	MolFeature	821	8.3	537.246
1794	20.12	31128	MolFeature	2650	21.3	193.116
1795	20.12	29771	MolFeature	2860	16.2	309.145
1796	20.12	6582	MolFeature	652	4.4	515.267
1797	20.14	13999	MolFeature	799	5	808.424
1798	20.15	7774	MolFeature	637	3.4	435.172
1799	20.19	10252	MolFeature	375	3.4	452.75
1800	20.23	299733	MolFeature	11846	68	496.252
1801	20.23	30875	MolFeature	3397	10.9	488.271
1802	20.23	8006	MolFeature	843	4.5	471.246
1803	20.25	16493	MolFeature	1552	6.2	493.226
1804	20.27	16058	MolFeature	1223	7.3	824.418
1805	20.28	28779	MolFeature	2649	19.6	200.157
1806	20.32	7577	MolFeature	1229	5.3	221.143
1807	20.33	16051	MolFeature	1379	9.3	840.41
1808	20.33	6769	MolFeature	657	4.1	808.423
1809	20.34	34414	MolFeature	1123	4.1	427.227
1810	20.35	14958	MolFeature	1540	10.1	449.206
1811	20.35	56618	MolFeature	3805	11.9	444.251
1812	20.4	3737	MolFeature	370	3.1	806.407
1813	20.4	4653	MolFeature	1028	6.2	824.417
1814	20.4	63797	MolFeature	1344	5.8	611.182
1815	20.41	4720	MolFeature	674	4.2	808.424
1816	20.42	7357	MolFeature	413	3.6	816.47
1817	20.45	16852	MolFeature	586	6.4	421.193
1818	20.46	16593	MolFeature	1775	10.2	383.207
1819	20.46	50479	MolFeature	3621	24.5	400.231
1820	20.46	51320	MolFeature	1293	9.6	582.279
1821	20.46	22075	MolFeature	1669	12.6	405.186
1822	20.46	15519	MolFeature	997	8.8	334.209
1823	20.46	11033	MolFeature	753	6.8	521.275
1824	20.46	3696	MolFeature	283	3.1	933.409
1825	20.47	5764	MolFeature	866	5.2	824.417
1826	20.47	4073	MolFeature	367	3.5	804.367
1827	20.47	6596	MolFeature	393	3.4	359.246
1828	20.47	3786	MolFeature	650	4	808.424
1829	20.48	16992	MolFeature	596	6.4	683.307
1830	20.48	4111	MolFeature	576	6.4	700.329
1831	20.49	12153	MolFeature	1267	14.1	316.223
1832	20.5	3822	MolFeature	697	5.8	335.155
1833	20.5	21251	MolFeature	637	4.7	391.153
1834	20.5	11477	MolFeature	349	3.1	641.189
1835	20.5	12580	MolFeature	946	4.5	195.095
1836	20.51	13059	MolFeature	408	3.3	286.217
1837	20.54	50068	MolFeature	3066	8.9	279.175
1838	20.55	23471	MolFeature	1260	7	227.081
1839	20.55	6267	MolFeature	1082	9.3	361.167
1840	20.55	30038	MolFeature	3159	18.3	356.212
1841	20.56	7858	MolFeature	964	6.5	840.41
1842	20.56	21770	MolFeature	2042	4	277.16
1843	20.56	8921	MolFeature	871	5.2	824.416
1844	20.57	4436	MolFeature	279	3.1	760.349
1845	20.58	3946	MolFeature	443	4	949.404
1846	20.58	7017	MolFeature	515	3.2	808.424
1847	20.58	15405	MolFeature	2352	11.1	331.219
1848	20.59	16633	MolFeature	341	3.1	865.372
1849	20.59	8896	MolFeature	611	4.6	317.148
1850	20.6	10653	MolFeature	1288	14.3	510.272
1851	20.6	9759	MolFeature	496	5.5	1002.44
1852	20.6	31744	MolFeature	1268	9.8	304.24
1853	20.61	12376	MolFeature	483	4	583.154
1854	20.63	15250	MolFeature	1100	5.9	221.107
1855	20.64	5524	MolFeature	770	3.4	401.212
1856	20.65	77390	MolFeature	7748	65.4	399.177
1857	20.65	5708	MolFeature	761	4.6	824.417
1858	20.68	8221	MolFeature	555	3.6	312.192
1859	20.68	13634	MolFeature	335	3.1	716.322
1860	20.69	3939	MolFeature	528	4	317.148
1861	20.71	103975	MolFeature	4156	23.9	496.252
1862	20.72	29630	MolFeature	1070	6.2	383.259
1863	20.74	19651	MolFeature	952	7.8	233.141
1864	20.75	4354	MolFeature	437	3.9	641.188
1865	20.76	54841	MolFeature	3265	7.2	427.279
1866	20.78	56952	MolFeature	2795	7.3	589.308
1867	20.82	71792	MolFeature	338	3.8	983.405
1868	20.82	10704	MolFeature	1044	7.9	317.149
1869	20.83	7256	MolFeature	1521	10.5	203.063
1870	20.83	6650	MolFeature	1631	4.4	277.126
1871	20.83	11830	MolFeature	2575	20.1	161.059
1872	20.84	62124	MolFeature	301	3.3	524.26
1873	20.85	10200	MolFeature	611	3.7	824.417
1874	20.86	22562	MolFeature	748	6.6	641.189
1875	20.86	7457	MolFeature	932	9.4	611.148
1876	20.88	48703	MolFeature	383	3.2	947.391
1877	20.89	1554	MolFeature	277	3.1	702.324
1878	20.89	68536	MolFeature	1697	18.9	1018.44
1879	20.9	13443	MolFeature	548	3.4	808.422
1880	20.94	11889	MolFeature	1473	11.1	317.148
1881	20.95	13301	MolFeature	630	6.3	0
1882	20.98	21288	MolFeature	946	8.9	300.23
1883	20.98	4704	MolFeature	478	4.7	522.262
1884	21	63371	MolFeature	463	4.6	894.429
1885	21	11014	MolFeature	349	3.3	1023.39
1886	21.02	30048	MolFeature	1120	3.7	330.272
1887	21.04	11281	MolFeature	904	5.6	429.254
1888	21.05	15040	MolFeature	660	4.8	281.116
1889	21.05	14892	MolFeature	2518	5	277.16
1890	21.06	15275	MolFeature	2550	13.5	259.138
1891	21.06	112267	MolFeature	10782	33.9	295.168
1892	21.07	15287	MolFeature	1030	6.4	185.077
1893	21.09	258416	MolFeature	22745	13.2	364.252
1894	21.1	7690	MolFeature	730	4.5	395.257
1895	21.1	25570	MolFeature	376	4.2	766.404
1896	21.11	6937	MolFeature	568	4.7	413.265
1897	21.11	25259	MolFeature	2143	21	505.201
1898	21.12	17815	MolFeature	385	4.1	1085.42
1899	21.16	29749	MolFeature	2311	9.9	309.16
1900	21.2	10184	MolFeature	332	3.4	421.236
1901	21.21	7441	MolFeature	876	7.7	371.22
1902	21.21	64758	MolFeature	485	3.4	727.338
1903	21.21	11586	MolFeature	877	8.7	722.384
1904	21.25	10111	MolFeature	1151	5.1	291.138
1905	21.28	75718	MolFeature	6241	48.5	439.204
1906	21.28	23372	MolFeature	1532	11.2	456.228
1907	21.29	24977	MolFeature	909	6	358.227
1908	21.29	6147	MolFeature	1630	18.1	364.219
1909	21.3	61613	MolFeature	6533	49.2	322.211
1910	21.3	8858	MolFeature	954	6.2	219.128
1911	21.33	22050	MolFeature	606	4.9	326.221
1912	21.34	16465	MolFeature	1576	10.2	312.192
1913	21.34	41148	MolFeature	1258	9	678.364
1914	21.35	8283	MolFeature	615	6.2	280.95
1915	21.35	7466	MolFeature	980	6.2	148.988
1916	21.35	7769	MolFeature	520	5.6	683.32
1917	21.36	10501	MolFeature	903	4.3	330.236
1918	21.36	2320	MolFeature	301	3	859.39
1919	21.36	14698	MolFeature	334	3.7	655.166
1920	21.38	13989	MolFeature	1901	16.8	205.042
1921	21.38	36233	MolFeature	501	4.7	617.318
1922	21.4	182864	MolFeature	14988	47.2	295.168
1923	21.41	35301	MolFeature	3443	6.8	277.161
1924	21.41	16433	MolFeature	1102	8.3	317.147
1925	21.42	8821	MolFeature	869	4.1	330.236
1926	21.43	33660	MolFeature	2634	29.3	698.336
1927	21.43	59602	MolFeature	1940	14.3	482.238
1928	21.44	8903	MolFeature	290	3.2	346.264
1929	21.45	6561	MolFeature	542	5	837.38
1930	21.46	19753	MolFeature	865	6.4	582.279
1931	21.47	21140	MolFeature	1806	12.2	634.345
1932	21.48	10951	MolFeature	1450	7.6	275.145
1933	21.52	15302	MolFeature	457	4.5	625.159
1934	21.52	5865	MolFeature	631	5.9	815.37
1935	21.54	16812	MolFeature	2161	16.5	301.082
1936	21.54	91038	MolFeature	10272	12.7	148.988
1937	21.54	9170	MolFeature	1050	4.6	296.127
1938	21.54	4387	MolFeature	629	4.6	579.194
1939	21.56	50271	MolFeature	4863	46.7	148.988
1940	21.59	7184	MolFeature	742	6	311.161
1941	21.59	16530	MolFeature	542	5	837.382
1942	21.6	14116	MolFeature	362	4	796.348
1943	21.61	25047	MolFeature	2741	9.2	329.22
1944	21.61	8668	MolFeature	332	3.6	785.353
1945	21.61	7442	MolFeature	519	4.2	595.28
1946	21.61	10613	MolFeature	1066	3.5	393.166
1947	21.62	49500	MolFeature	2092	17.5	590.324
1948	21.62	14128	MolFeature	479	3.3	974.428
1949	21.64	25931	MolFeature	511	3.1	397.185
1950	21.64	14714	MolFeature	1023	3.7	793.36
1951	21.64	13870	MolFeature	662	6.2	815.369
1952	21.69	187445	MolFeature	12885	114.1	205.042
1953	21.69	13933	MolFeature	921	9.4	771.35
1954	21.69	81508	MolFeature	12689	15.7	148.988
1955	21.69	25724	MolFeature	2078	15.9	301.082
1956	21.7	51944	MolFeature	6990	67.2	148.988
1957	21.7	5088	MolFeature	882	6.5	579.194
1958	21.7	7640	MolFeature	1387	6.1	296.127
1959	21.73	5132	MolFeature	398	4.4	785.351
1960	21.74	3948	MolFeature	968	3.2	393.167
1961	21.74	10738	MolFeature	912	3.3	793.361
1962	21.74	29100	MolFeature	2404	10.2	356.175
1963	21.75	31678	MolFeature	1901	14.2	177.051
1964	21.77	15400	MolFeature	1422	12.5	749.34
1965	21.77	5616	MolFeature	470	4.6	741.332
1966	21.77	29132	MolFeature	523	5.8	619.332
1967	21.78	8210	MolFeature	691	7.7	551.259
1968	21.78	22603	MolFeature	316	3.5	523.271
1969	21.78	25108	MolFeature	308	3.4	702.321
1970	21.79	40498	MolFeature	1706	14.7	546.305
1971	21.81	15344	MolFeature	1205	12.3	771.351
1972	21.82	4584	MolFeature	489	3.7	776.437
1973	21.85	3000	MolFeature	397	3.2	712.326
1974	21.85	25106	MolFeature	1758	12.6	486.256
1975	21.85	34065	MolFeature	351	3.6	503.284
1976	21.85	7075	MolFeature	482	3.6	405.189
1977	21.85	9296	MolFeature	1161	10.9	469.231
1978	21.85	7119	MolFeature	638	4.2	792.431
1979	21.85	14316	MolFeature	1325	10.1	423.197
1980	21.86	17300	MolFeature	1892	8.4	291.138
1981	21.86	13242	MolFeature	1353	13	413.265
1982	21.9	12248	MolFeature	406	3.5	732.316
1983	21.91	13458	MolFeature	862	7.6	749.34
1984	21.92	19761	MolFeature	1741	13.5	439.204
1985	21.92	7437	MolFeature	396	4.4	752.322
1986	21.93	10903	MolFeature	754	6.4	502.286
1987	21.93	25098	MolFeature	399	3.9	625.16
1988	21.94	3716	MolFeature	497	3.9	712.324
1989	21.94	12444	MolFeature	1291	9.8	264.178
1990	21.94	24794	MolFeature	451	4.5	696.808
1991	21.94	5550	MolFeature	569	3.7	688.296
1992	21.95	28022	MolFeature	1292	9.1	705.319
1993	21.95	35204	MolFeature	493	3.8	507.239
1994	21.95	4330	MolFeature	464	4.2	857.385
1995	21.96	118932	MolFeature	327	3	875.396
1996	21.96	20272	MolFeature	2568	17.9	233.141
1997	21.97	292715	MolFeature	32669	94.8	251.149
1998	21.98	8899	MolFeature	959	6.4	792.431
1999	21.98	39557	MolFeature	1946	6.7	268.172
[truncated: 1,618 more rows]
